# Supplementary material for: The nucleolar shell provides anchoring sites for DNA untwisting
Source: Commun Biol. 2024 Jan 23;7:83. doi: 10.1038/s42003-023-05750-w (PMC10805735; doi:10.1038/s42003-023-05750-w)
Supplement: Supplementary file 4 — Supplementary Data 1 [file 42003_2023_5750_MOESM4_ESM.xlsx]

## Sheet: Fig.1c_Bio-psoralen-bound DNA
Sample#	DMSO	BLM
1	4.12677	1.50641
2	5.88041	3.69256
3	4.53834	2.62153

## Sheet: Fig.1e_Mean_Intensity
Cell#	DMSO_Bio-psoralen intensity	BLM_Bio-psoralen intensity
1	1877.86	953.444
2	2390.88	985.132
3	1637.84	833.184
4	2385.37	802.981
5	967.766	784.354
6	2509.09	685.723
7	2040.32	683.708
8	1581.17	605.576
9	1965.24	620.9
10	1773.44	610.511
11	1931.08	658.883
12	1743.58	588.68
13	2427.22	447.096
14	1734.23	670.751
15	2575.34	819.833
16	2671.78	703.898
17	2585.26	780.356
18	2076.58	720.289
19	1695.91	741.669
20	1665.2	650.923
21	1380.75	624.225
22	1452.83	700.011
23	2251.86	671.057
24	1819.07	801.305
25	2930.52	543.114
26	1936.09	503.34
27	2016.01	642.963
28	2150.82	1092.8
29	1793.97	894.121
30	1991.1	738.639
31	1083.86	947.654
32	1598.42	724.67
33	2043.25	912.545
34	1647.71	677.869
35	1771.29	635.064
36	1272.78	662.521
37	1890.63	704.832
38	2044.65	594.811
39	2338.12	1152.2
40	2114.29	937.619
41	1754.64	826.145
42	1824.55	866.684
43	1798.92	805.036
44	1882.63	563.603
45	2369.18	619.057
46	1738.72	574.833
47	2096.4	626.539
48	1815.2	679.425
49	2123.83	729.101
50	1597.49	814.983
51	1647.15	750.048
52	1948.95	793.186
53	1661.78	665.116
54	1686.19	602.932
55	1472.97	776.568
56	2496.25	845.322
57	869.472	776.613
58	1231.96	875.214
59	841.318	736.419
60	1919.26	739.64
61	1866.84	773.476
62	1963.06	779.959
63	1826.61	681.64
64	2049.58	649.979
65	2145.29	750.067
66	2275.33	631.612
67	1985.21	804.606
68	1829.51	737.612
69	2056.76	901.45
70	2090.58	778.263
71	1833.32	594.545
72	1525.24	718.216
73	1702.9	533.54
74	1756.44	493.318
75	1528.94	657.667
76	1682.29	515.262
77	1987.26	683.499
78	2321.61	574.945
79	1965.71	615.661
80	1727.96	771.029
81	1551.99	753.848
82	1882.12	447.56
83	2045.63	488.891
84	1725.36	670.616
85	2472.5	488.701
86	1707.09	427.575
87	1668.78	563.194
88	1461.72	593.424
89	1582.67	526.902
90	2205.77	649.057
91	1603.64	666.195
92	1371.2	433.329
93	920.839	764.733
94	2477.21	486.148
95	2638.37	517.409
96	2743.33	537.632
97	2423.16	588.968
98	2328.58	522.01
99	2604.16	586.665
100	2430.5	553.143
101	2563.39	722.989
102	2440.99	749.847
103	1674.12	560.107
104	2089.23	1076.97
105	1548.63	802.143
106	1913.51	699.701
107	1714.78	560.066
108	2063.32	740.324
109	1194.09	729.488
110	1761.78	757.323
111	1325.58	754.607
112	1672.05	640.566
113	1620.22	714.995
114	2221.02	946.891
115	2008.6	818.342
116	2020.54	488.572
117	2381.83	713.785
118	1979.17	634.924
119	1602.83	503.83
120	1794.62	631.798
121	1779.79	687.149
122	1433.82	690.366
123	1752.11	810.188
124	1692.47	1136.53
125	2177.72	656.214
126	1746.7	611.652
127	1978.66	643.073
128	1491.68	592.163
129	1634.61	576.263
130	1882.69	708.99
131	1601.99	469.087
132	2039.81	593.073
133	2180.91	496.356
134	1314.25	634.691
135	1509.59	753.583
136	1662.34	522.811
137	1485.51	606.283
138	1484.34	575.095
139	2293.76	534.508
140	1331.72	549.314
141	1535.9	642.845
142	974.604	862.348
143	2130.34	609.587
144	1861.35	684.43
145	1141.45	564.854
146	1814.74	702.553
147	2143.39	371.518
148	1764.16	430.105
149	1633.8	434.629
150	1776.98	581.829

## Sheet: Fig.3a_LineScan
Distance	Bio-psoralen intensity	rDNA intensity
0	256	768
0.0493	256	515.072
0.0986	505.856	262.144
0.1479	758.528	9.472
0.1972	2228.99	0
0.2465	7352.32	0
0.2958	22390.5	474.624
0.34511	35493.4	1916.93
0.39441	35915	5744.38
0.44371	31965.7	10929.9
0.49301	28341	14667
0.54231	23249.2	15104
0.59161	18375.7	14448.4
0.64091	16587	13689.9
0.69021	17870.1	13992.7
0.73951	19849.5	15753.5
0.78881	20017.9	17982.5
0.83811	18344.7	18837.8
0.88741	15722.2	15547.4
0.93671	12350.5	9675.01
0.98602	8810.24	5094.91
1.03532	6603.01	2953.47
1.08462	6144	2747.39
1.13392	6328.32	4105.47
1.18322	6943.23	7324.16
1.23252	8947.46	12896.8
1.28182	13224.7	20442.6
1.33112	18282.2	29564.9
1.38042	21822.5	37825.5
1.42972	22618.6	38958.8
1.47902	20255.2	29702.1
1.52832	16396.5	17348.6
1.57763	13755.4	9365.76
1.62693	14126.8	6556.16
1.67623	16945.9	6743.3
1.72553	18138.6	7314.69
1.77483	14186.2	5700.61
1.82413	7751.68	2806.53
1.87343	3353.09	986.624
1.92273	1645.31	377.856
1.97203	1148.93	124.928
2.02133	896	0

## Sheet: Fig.3c_LineScan
FC	FC	FC	DFC	DFC	DFC	GC	GC	GC
Distance	Bio-psoralen intensity	RNAPI intensity	Distance	Bio-psoralen intensity	FBL intensity	Distance	Bio-psoralen intensity	NPM intensity
0	421	4	0	1159	300	0	124	150
0.0493	1028	7	0.0493	1700	277	0.0493	162	265
0.0986	2047	10	0.0986	2757	219	0.0986	229	470
0.1479	3488	16	0.1479	4891	195	0.1479	328	884
0.1972	5613	23	0.1972	9067	209	0.1972	447	1872
0.2465	8445	35	0.2465	15347	230	0.2465	591	4233
0.2958	11174	50	0.2958	20353	235	0.2958	830	8686
0.3451	13034	70	0.3451	20579	241	0.3451	1328	13696
0.3944	14306	104	0.3944	18400	303	0.3944	2459	15834
0.4437	15806	173	0.4437	17262	509	0.4437	4787	14519
0.493	17555	316	0.493	17585	999	0.493	8052	11646
0.5423	18179	605	0.5423	17861	1847	0.5423	10272	8528
0.5916	16431	1111	0.5916	16706	2766	0.5916	10598	5875
0.6409	13689	1772	0.6409	14887	3184	0.6409	10222	4241
0.6902	12251	2286	0.6902	14362	2781	0.6902	9544	3786
0.7395	12870	2383	0.7395	15977	1867	0.7395	8230	4431
0.7888	14661	2131	0.7888	18612	1040	0.7888	6830	5981
0.8381	15820	1760	0.8381	19746	584	0.8381	6297	7702
0.8874	15830	1389	0.8874	18589	441	0.8874	6949	8471
0.9367	15825	1085	0.9367	17012	518	0.9367	8499	7772
0.986	16372	931	0.986	16533	785	0.986	10253	6135
1.0353	17008	957	1.0353	17302	1168	1.0353	11703	4404
1.0846	17695	1124	1.0846	18842	1541	1.0846	12720	3103
1.134	19467	1345	1.134	20395	1886	1.134	12853	2382
1.1833	23263	1551	1.1833	20776	2261	1.1833	11573	2201
1.2326	28610	1701	1.2326	19477	2565	1.2326	9466	2441
1.2819	32962	1659	1.2819	18247	2578	1.2819	7806	2838
1.3312	33172	1283	1.3312	19254	2234	1.3312	7232	2995
1.3805	28132	754	1.3805	22269	1682	1.3805	7526	2764
1.4298	20560	364	1.4298	22852	1158	1.4298	8026	2462
1.4791	14777	166	1.4791	17190	827	1.4791	8311	2480
1.5284	12791	80	1.5284	9861	718	1.5284	8495	3027
1.5777	14261	43	1.5777	5621	768	1.5777	8505	4288
1.627	17010	26	1.627	4129	867	1.627	7800	6448
1.6763	17021	16	1.6763	3732	870	1.6763	6426	9738
1.7256	13216	11	1.7256	3147	716	1.7256	5216	14118
1.7749	8559	7	1.7749	2160	468	1.7749	4652	18501
1.8242	4947	5	1.8242	1384	249	1.8242	4541	19630
1.8735	2525	3	1.8735	1119	124	1.8735	4366	14833
1.9228	1136	3	1.9228	1325	71	1.9228	3659	7505
1.9721	488	2	1.9721	1903	51	1.9721	2468	2769
2.0214	234	1	2.0214	2427	45	2.0214	1350	913

## Sheet: Fig.3d_Intensity_Profile
Normalized distance	Normalized distance	NPM intensity	Bio-psoralen intensity	Line name
71500	0	1802	4335	Nucleolus_10_Left
71501	0.014	1643	2920	Nucleolus_10_Left
71502	0.027	1599	2744	Nucleolus_10_Left
71503	0.041	1651	3522	Nucleolus_10_Left
71504	0.054	1798	4962	Nucleolus_10_Left
71505	0.068	2078	6260	Nucleolus_10_Left
71506	0.081	2590	6623	Nucleolus_10_Left
71507	0.095	3494	6384	Nucleolus_10_Left
71508	0.108	5007	6478	Nucleolus_10_Left
71509	0.122	7358	7317	Nucleolus_10_Left
71510	0.135	10745	8294	Nucleolus_10_Left
71511	0.149	15312	8054	Nucleolus_10_Left
71512	0.162	21045	6431	Nucleolus_10_Left
71513	0.176	27281	4914	Nucleolus_10_Left
71514	0.189	31780	4595	Nucleolus_10_Left
71515	0.203	30945	5802	Nucleolus_10_Left
71516	0.216	23243	8263	Nucleolus_10_Left
71517	0.23	12687	9789	Nucleolus_10_Left
71518	0.243	4977	7771	Nucleolus_10_Left
71519	0.257	1479	3910	Nucleolus_10_Left
71520	0.27	370	1339	Nucleolus_10_Left
71521	0.284	88	354	Nucleolus_10_Left
71522	0.297	22	82	Nucleolus_10_Left
71523	0.311	6	19	Nucleolus_10_Left
71524	0.324	2	4	Nucleolus_10_Left
71525	0.338	1	2	Nucleolus_10_Left
71526	0.351	0	2	Nucleolus_10_Left
71527	0.365	0	5	Nucleolus_10_Left
71528	0.378	0	8	Nucleolus_10_Left
71529	0.392	0	12	Nucleolus_10_Left
71530	0.405	0	14	Nucleolus_10_Left
71531	0.419	0	17	Nucleolus_10_Left
71532	0.432	0	20	Nucleolus_10_Left
71533	0.446	0	23	Nucleolus_10_Left
71534	0.459	0	27	Nucleolus_10_Left
71535	0.473	0	31	Nucleolus_10_Left
71536	0.486	0	37	Nucleolus_10_Left
71537	0.5	0	40	Nucleolus_10_Left
71538	0.514	0	38	Nucleolus_10_Left
71539	0.527	0	32	Nucleolus_10_Left
71540	0.541	0	26	Nucleolus_10_Left
71541	0.554	0	25	Nucleolus_10_Left
71542	0.568	0	31	Nucleolus_10_Left
71543	0.581	0	47	Nucleolus_10_Left
71544	0.595	0	71	Nucleolus_10_Left
71545	0.608	0	93	Nucleolus_10_Left
71546	0.622	0	96	Nucleolus_10_Left
71547	0.635	0	78	Nucleolus_10_Left
71548	0.649	0	53	Nucleolus_10_Left
71549	0.662	0	32	Nucleolus_10_Left
71550	0.676	0	17	Nucleolus_10_Left
71551	0.689	0	8	Nucleolus_10_Left
71552	0.703	0	4	Nucleolus_10_Left
71553	0.716	0	3	Nucleolus_10_Left
71554	0.73	0	5	Nucleolus_10_Left
71555	0.743	0	10	Nucleolus_10_Left
71556	0.757	0	18	Nucleolus_10_Left
71557	0.77	0	28	Nucleolus_10_Left
71558	0.784	0	40	Nucleolus_10_Left
71559	0.797	0	56	Nucleolus_10_Left
71560	0.811	0	83	Nucleolus_10_Left
71561	0.824	0	139	Nucleolus_10_Left
71562	0.838	0	252	Nucleolus_10_Left
71563	0.851	0	465	Nucleolus_10_Left
71564	0.865	0	806	Nucleolus_10_Left
71565	0.878	1	1176	Nucleolus_10_Left
71566	0.892	3	1316	Nucleolus_10_Left
71567	0.905	13	1139	Nucleolus_10_Left
71568	0.919	68	892	Nucleolus_10_Left
71569	0.932	369	813	Nucleolus_10_Left
71570	0.946	1841	1038	Nucleolus_10_Left
71571	0.959	7243	1802	Nucleolus_10_Left
71572	0.973	19766	3534	Nucleolus_10_Left
71573	0.986	35345	6495	Nucleolus_10_Left
71574	1	42782	9967	Nucleolus_10_Left
71575	1.014	38722	12381	Nucleolus_10_Left
71576	1.027	29611	12807	Nucleolus_10_Left
71577	1.041	21304	11680	Nucleolus_10_Left
71578	1.054	15558	10003	Nucleolus_10_Left
71579	1.068	12057	8414	Nucleolus_10_Left
71580	1.081	10115	7026	Nucleolus_10_Left
71581	1.095	9197	5692	Nucleolus_10_Left
71582	1.108	9006	4325	Nucleolus_10_Left
71583	1.122	9433	3129	Nucleolus_10_Left
71584	1.135	10497	2382	Nucleolus_10_Left
71585	1.149	12226	2196	Nucleolus_10_Left
71586	1.162	14460	2625	Nucleolus_10_Left
71587	1.176	16705	3810	Nucleolus_10_Left
71588	1.189	18346	5858	Nucleolus_10_Left
71589	1.203	19192	8564	Nucleolus_10_Left
71590	1.216	19711	11411	Nucleolus_10_Left
71591	1.23	20627	13753	Nucleolus_10_Left
71592	1.243	22352	14822	Nucleolus_10_Left
71593	1.257	24625	14028	Nucleolus_10_Left
71594	1.27	26436	11678	Nucleolus_10_Left
71595	1.284	26478	8852	Nucleolus_10_Left
71596	1.297	24126	6393	Nucleolus_10_Left
71597	1.311	20024	4541	Nucleolus_10_Left
71598	1.324	15491	3268	Nucleolus_10_Left
71599	1.338	11487	2451	Nucleolus_10_Left
71600	0	1802	4335	Nucleolus_10_Right
71601	0.067	2085	7155	Nucleolus_10_Right
71602	0.133	2453	9836	Nucleolus_10_Right
71603	0.2	2810	9388	Nucleolus_10_Right
71604	0.267	3057	6147	Nucleolus_10_Right
71605	0.333	3211	3212	Nucleolus_10_Right
71606	0.4	3419	1724	Nucleolus_10_Right
71607	0.467	3909	1224	Nucleolus_10_Right
71608	0.533	4941	1310	Nucleolus_10_Right
71609	0.6	6819	1973	Nucleolus_10_Right
71610	0.667	9840	3359	Nucleolus_10_Right
71611	0.733	14145	5322	Nucleolus_10_Right
71612	0.8	19509	7224	Nucleolus_10_Right
71613	0.867	25174	8537	Nucleolus_10_Right
71614	0.933	29839	9308	Nucleolus_10_Right
71615	1	31873	9960	Nucleolus_10_Right
71616	1.067	29769	10979	Nucleolus_10_Right
71617	1.133	23227	12359	Nucleolus_10_Right
71618	1.2	14389	12866	Nucleolus_10_Right
71619	1.267	6844	10661	Nucleolus_10_Right
71620	1.333	2516	6329	Nucleolus_10_Right
71621	1.4	754	2700	Nucleolus_10_Right
71622	1.467	201	924	Nucleolus_10_Right
71623	1.533	52	301	Nucleolus_10_Right
71624	1.6	14	111	Nucleolus_10_Right
71625	1.667	4	53	Nucleolus_10_Right
71626	1.733	1	34	Nucleolus_10_Right
71627	1.8	0	25	Nucleolus_10_Right
71628	1.867	0	21	Nucleolus_10_Right
71629	1.933	0	18	Nucleolus_10_Right
71630	2	0	14	Nucleolus_10_Right
71631	2.067	0	9	Nucleolus_10_Right
71632	2.133	0	4	Nucleolus_10_Right
71633	2.2	0	2	Nucleolus_10_Right
71634	2.267	0	2	Nucleolus_10_Right
71635	2.333	0	4	Nucleolus_10_Right
71636	2.4	0	11	Nucleolus_10_Right
71637	2.467	0	38	Nucleolus_10_Right
71638	2.533	0	137	Nucleolus_10_Right
71639	2.6	0	444	Nucleolus_10_Right
71640	2.667	0	1009	Nucleolus_10_Right
71641	2.733	0	1352	Nucleolus_10_Right
71642	2.8	0	1122	Nucleolus_10_Right
71643	2.867	0	741	Nucleolus_10_Right
71644	2.933	0	505	Nucleolus_10_Right
71645	3	0	397	Nucleolus_10_Right
71646	3.067	0	344	Nucleolus_10_Right
71647	3.133	0	306	Nucleolus_10_Right
71648	3.2	0	279	Nucleolus_10_Right
71649	3.267	0	288	Nucleolus_10_Right
71650	3.333	0	379	Nucleolus_10_Right
71651	3.4	0	671	Nucleolus_10_Right
71652	3.467	0	1468	Nucleolus_10_Right
71653	3.533	0	3218	Nucleolus_10_Right
71654	3.6	0	5485	Nucleolus_10_Right
71655	3.667	0	6186	Nucleolus_10_Right
71656	3.733	0	4690	Nucleolus_10_Right
71657	3.8	0	2793	Nucleolus_10_Right
71658	3.867	0	1541	Nucleolus_10_Right
71659	3.933	0	845	Nucleolus_10_Right
71660	4	0	460	Nucleolus_10_Right
71661	4.067	0	262	Nucleolus_10_Right
71662	4.133	0	190	Nucleolus_10_Right
71663	4.2	0	214	Nucleolus_10_Right
71664	4.267	0	349	Nucleolus_10_Right
71665	4.333	0	616	Nucleolus_10_Right
71666	4.4	0	929	Nucleolus_10_Right
71667	4.467	0	1092	Nucleolus_10_Right
71668	4.533	0	1051	Nucleolus_10_Right
71669	4.6	0	914	Nucleolus_10_Right
71670	4.667	0	768	Nucleolus_10_Right
71671	4.733	0	633	Nucleolus_10_Right
71672	4.8	0	520	Nucleolus_10_Right
71673	4.867	0	458	Nucleolus_10_Right
71674	4.933	0	480	Nucleolus_10_Right
71675	5	0	622	Nucleolus_10_Right
71676	5.067	0	894	Nucleolus_10_Right
71677	5.133	0	1204	Nucleolus_10_Right
71678	5.2	0	1464	Nucleolus_10_Right
71679	5.267	0	1822	Nucleolus_10_Right
71680	5.333	0	2622	Nucleolus_10_Right
71681	5.4	0	4047	Nucleolus_10_Right
71682	5.467	0	5323	Nucleolus_10_Right
71683	5.533	0	4901	Nucleolus_10_Right
71684	5.6	0	3014	Nucleolus_10_Right
71685	5.667	0	1333	Nucleolus_10_Right
71686	5.733	0	477	Nucleolus_10_Right
71687	5.8	0	153	Nucleolus_10_Right
71688	5.867	0	49	Nucleolus_10_Right
71689	5.933	0	17	Nucleolus_10_Right
71690	6	0	7	Nucleolus_10_Right
71691	6.067	0	5	Nucleolus_10_Right
71692	6.133	0	5	Nucleolus_10_Right
71693	6.2	0	8	Nucleolus_10_Right
71694	6.267	0	16	Nucleolus_10_Right
71695	6.333	0	37	Nucleolus_10_Right
71696	6.4	0	90	Nucleolus_10_Right
71697	6.467	0	201	Nucleolus_10_Right
71698	6.533	0	376	Nucleolus_10_Right
71699	6.6	0	558	Nucleolus_10_Right
71700	0	2526	1098	Nucleolus_11_Left
71701	0.111	4269	2003	Nucleolus_11_Left
71702	0.222	7084	3813	Nucleolus_11_Left
71703	0.333	10872	6340	Nucleolus_11_Left
71704	0.444	15032	8254	Nucleolus_11_Left
71705	0.556	18755	8412	Nucleolus_11_Left
71706	0.667	21572	7337	Nucleolus_11_Left
71707	0.778	23599	6271	Nucleolus_11_Left
71708	0.889	25106	5733	Nucleolus_11_Left
71709	1	25726	5326	Nucleolus_11_Left
71710	1.111	24157	4271	Nucleolus_11_Left
71711	1.222	19412	2538	Nucleolus_11_Left
71712	1.333	12741	1083	Nucleolus_11_Left
71713	1.444	6892	374	Nucleolus_11_Left
71714	1.556	3291	134	Nucleolus_11_Left
71715	1.667	1521	70	Nucleolus_11_Left
71716	1.778	719	66	Nucleolus_11_Left
71717	1.889	346	90	Nucleolus_11_Left
71718	2	164	127	Nucleolus_11_Left
71719	2.111	74	156	Nucleolus_11_Left
71720	2.222	32	164	Nucleolus_11_Left
71721	2.333	13	156	Nucleolus_11_Left
71722	2.444	5	154	Nucleolus_11_Left
71723	2.556	2	173	Nucleolus_11_Left
71724	2.667	1	215	Nucleolus_11_Left
71725	2.778	0	261	Nucleolus_11_Left
71726	2.889	0	272	Nucleolus_11_Left
71727	3	0	236	Nucleolus_11_Left
71728	3.111	0	181	Nucleolus_11_Left
71729	3.222	0	132	Nucleolus_11_Left
71730	3.333	0	98	Nucleolus_11_Left
71731	3.444	0	77	Nucleolus_11_Left
71732	3.556	0	68	Nucleolus_11_Left
71733	3.667	0	68	Nucleolus_11_Left
71734	3.778	0	79	Nucleolus_11_Left
71735	3.889	0	114	Nucleolus_11_Left
71736	4	0	206	Nucleolus_11_Left
71737	4.111	0	419	Nucleolus_11_Left
71738	4.222	1	772	Nucleolus_11_Left
71739	4.333	1	1010	Nucleolus_11_Left
71740	4.444	1	800	Nucleolus_11_Left
71741	4.556	1	392	Nucleolus_11_Left
71742	4.667	1	148	Nucleolus_11_Left
71743	4.778	0	62	Nucleolus_11_Left
71744	4.889	0	39	Nucleolus_11_Left
71745	5	0	41	Nucleolus_11_Left
71746	5.111	0	54	Nucleolus_11_Left
71747	5.222	0	78	Nucleolus_11_Left
71748	5.333	0	132	Nucleolus_11_Left
71749	5.444	0	276	Nucleolus_11_Left
71750	5.556	0	656	Nucleolus_11_Left
71751	5.667	0	1455	Nucleolus_11_Left
71752	5.778	0	2499	Nucleolus_11_Left
71753	5.889	0	2968	Nucleolus_11_Left
71754	6	0	2383	Nucleolus_11_Left
71755	6.111	0	1349	Nucleolus_11_Left
71756	6.222	1	590	Nucleolus_11_Left
71757	6.333	1	230	Nucleolus_11_Left
71758	6.444	0	96	Nucleolus_11_Left
71759	6.556	0	53	Nucleolus_11_Left
71760	6.667	0	43	Nucleolus_11_Left
71761	6.778	0	52	Nucleolus_11_Left
71762	6.889	0	77	Nucleolus_11_Left
71763	7	0	111	Nucleolus_11_Left
71764	7.111	0	127	Nucleolus_11_Left
71765	7.222	0	112	Nucleolus_11_Left
71766	7.333	0	87	Nucleolus_11_Left
71767	7.444	1	75	Nucleolus_11_Left
71768	7.556	1	87	Nucleolus_11_Left
71769	7.667	1	136	Nucleolus_11_Left
71770	7.778	1	267	Nucleolus_11_Left
71771	7.889	0	595	Nucleolus_11_Left
71772	8	0	1368	Nucleolus_11_Left
71773	8.111	0	2798	Nucleolus_11_Left
71774	8.222	0	4201	Nucleolus_11_Left
71775	8.333	0	4044	Nucleolus_11_Left
71776	8.444	0	2588	Nucleolus_11_Left
71777	8.556	1	1382	Nucleolus_11_Left
71778	8.667	3	801	Nucleolus_11_Left
71779	8.778	12	546	Nucleolus_11_Left
71780	8.889	42	410	Nucleolus_11_Left
71781	9	126	354	Nucleolus_11_Left
71782	9.111	290	405	Nucleolus_11_Left
71783	9.222	493	574	Nucleolus_11_Left
71784	9.333	608	753	Nucleolus_11_Left
71785	9.444	551	758	Nucleolus_11_Left
71786	9.556	380	621	Nucleolus_11_Left
71787	9.667	215	521	Nucleolus_11_Left
71788	9.778	111	547	Nucleolus_11_Left
71789	9.889	58	716	Nucleolus_11_Left
71790	10	32	994	Nucleolus_11_Left
71791	10.111	18	1304	Nucleolus_11_Left
71792	10.222	11	1681	Nucleolus_11_Left
71793	10.333	7	2322	Nucleolus_11_Left
71794	10.444	6	3283	Nucleolus_11_Left
71795	10.556	7	3933	Nucleolus_11_Left
71796	10.667	10	3435	Nucleolus_11_Left
71797	10.778	15	2268	Nucleolus_11_Left
71798	10.889	22	1357	Nucleolus_11_Left
71799	11	28	868	Nucleolus_11_Left
71800	0	2526	1098	Nucleolus_11_Right
71801	0.083	1608	715	Nucleolus_11_Right
71802	0.167	1209	554	Nucleolus_11_Right
71803	0.25	1134	476	Nucleolus_11_Right
71804	0.333	1304	443	Nucleolus_11_Right
71805	0.417	1728	474	Nucleolus_11_Right
71806	0.5	2472	594	Nucleolus_11_Right
71807	0.583	3661	771	Nucleolus_11_Right
71808	0.667	5489	859	Nucleolus_11_Right
71809	0.75	8189	781	Nucleolus_11_Right
71810	0.833	11812	714	Nucleolus_11_Right
71811	0.917	15699	905	Nucleolus_11_Right
71812	1	18051	1705	Nucleolus_11_Right
71813	1.083	16874	3629	Nucleolus_11_Right
71814	1.167	12338	6304	Nucleolus_11_Right
71815	1.25	7066	7709	Nucleolus_11_Right
71816	1.333	3313	7092	Nucleolus_11_Right
71817	1.417	1370	5815	Nucleolus_11_Right
71818	1.5	542	4759	Nucleolus_11_Right
71819	1.583	218	3841	Nucleolus_11_Right
71820	1.667	91	2851	Nucleolus_11_Right
71821	1.75	39	1885	Nucleolus_11_Right
71822	1.833	17	1146	Nucleolus_11_Right
71823	1.917	7	679	Nucleolus_11_Right
71824	2	3	420	Nucleolus_11_Right
71825	2.083	2	305	Nucleolus_11_Right
71826	2.167	1	292	Nucleolus_11_Right
71827	2.25	1	366	Nucleolus_11_Right
71828	2.333	1	502	Nucleolus_11_Right
71829	2.417	2	587	Nucleolus_11_Right
71830	2.5	2	487	Nucleolus_11_Right
71831	2.583	3	298	Nucleolus_11_Right
71832	2.667	4	192	Nucleolus_11_Right
71833	2.75	4	216	Nucleolus_11_Right
71834	2.833	4	444	Nucleolus_11_Right
71835	2.917	4	985	Nucleolus_11_Right
71836	3	4	1393	Nucleolus_11_Right
71837	3.083	4	993	Nucleolus_11_Right
71838	3.167	3	422	Nucleolus_11_Right
71839	3.25	2	183	Nucleolus_11_Right
71840	3.333	2	165	Nucleolus_11_Right
71841	3.417	1	333	Nucleolus_11_Right
71842	3.5	1	775	Nucleolus_11_Right
71843	3.583	1	1188	Nucleolus_11_Right
71844	3.667	1	969	Nucleolus_11_Right
71845	3.75	1	472	Nucleolus_11_Right
71846	3.833	2	193	Nucleolus_11_Right
71847	3.917	3	104	Nucleolus_11_Right
71848	4	6	106	Nucleolus_11_Right
71849	4.083	9	189	Nucleolus_11_Right
71850	4.167	14	402	Nucleolus_11_Right
71851	4.25	19	802	Nucleolus_11_Right
71852	4.333	22	1403	Nucleolus_11_Right
71853	4.417	21	2063	Nucleolus_11_Right
71854	4.5	17	2336	Nucleolus_11_Right
71855	4.583	13	1841	Nucleolus_11_Right
71856	4.667	8	980	Nucleolus_11_Right
71857	4.75	5	392	Nucleolus_11_Right
71858	4.833	3	152	Nucleolus_11_Right
71859	4.917	2	80	Nucleolus_11_Right
71860	5	1	78	Nucleolus_11_Right
71861	5.083	1	123	Nucleolus_11_Right
71862	5.167	0	225	Nucleolus_11_Right
71863	5.25	0	379	Nucleolus_11_Right
71864	5.333	0	537	Nucleolus_11_Right
71865	5.417	0	623	Nucleolus_11_Right
71866	5.5	0	577	Nucleolus_11_Right
71867	5.583	0	436	Nucleolus_11_Right
71868	5.667	0	317	Nucleolus_11_Right
71869	5.75	0	286	Nucleolus_11_Right
71870	5.833	0	358	Nucleolus_11_Right
71871	5.917	0	517	Nucleolus_11_Right
71872	6	0	647	Nucleolus_11_Right
71873	6.083	0	600	Nucleolus_11_Right
71874	6.167	0	449	Nucleolus_11_Right
71875	6.25	0	351	Nucleolus_11_Right
71876	6.333	0	355	Nucleolus_11_Right
71877	6.417	0	449	Nucleolus_11_Right
71878	6.5	0	585	Nucleolus_11_Right
71879	6.583	0	658	Nucleolus_11_Right
71880	6.667	0	619	Nucleolus_11_Right
71881	6.75	0	531	Nucleolus_11_Right
71882	6.833	0	475	Nucleolus_11_Right
71883	6.917	1	488	Nucleolus_11_Right
71884	7	2	581	Nucleolus_11_Right
71885	7.083	3	735	Nucleolus_11_Right
71886	7.167	4	871	Nucleolus_11_Right
71887	7.25	6	929	Nucleolus_11_Right
71888	7.333	12	956	Nucleolus_11_Right
71889	7.417	31	1033	Nucleolus_11_Right
71890	7.5	77	1184	Nucleolus_11_Right
71891	7.583	151	1392	Nucleolus_11_Right
71892	7.667	217	1573	Nucleolus_11_Right
71893	7.75	237	1615	Nucleolus_11_Right
71894	7.833	222	1538	Nucleolus_11_Right
71895	7.917	204	1484	Nucleolus_11_Right
71896	8	205	1568	Nucleolus_11_Right
71897	8.083	249	1837	Nucleolus_11_Right
71898	8.167	374	2265	Nucleolus_11_Right
71899	8.25	645	2663	Nucleolus_11_Right
71900	0	1382	2897	Nucleolus_12_Left
71901	0.018	1511	2399	Nucleolus_12_Left
71902	0.036	1850	2501	Nucleolus_12_Left
71903	0.055	2207	3125	Nucleolus_12_Left
71904	0.073	2189	4031	Nucleolus_12_Left
71905	0.091	1636	4619	Nucleolus_12_Left
71906	0.109	941	4371	Nucleolus_12_Left
71907	0.127	496	3543	Nucleolus_12_Left
71908	0.145	327	2823	Nucleolus_12_Left
71909	0.164	336	2607	Nucleolus_12_Left
71910	0.182	478	2929	Nucleolus_12_Left
71911	0.2	691	3564	Nucleolus_12_Left
71912	0.218	802	3904	Nucleolus_12_Left
71913	0.236	675	3404	Nucleolus_12_Left
71914	0.255	418	2364	Nucleolus_12_Left
71915	0.273	209	1432	Nucleolus_12_Left
71916	0.291	94	821	Nucleolus_12_Left
71917	0.309	42	438	Nucleolus_12_Left
71918	0.327	19	199	Nucleolus_12_Left
71919	0.345	9	77	Nucleolus_12_Left
71920	0.364	4	30	Nucleolus_12_Left
71921	0.382	2	14	Nucleolus_12_Left
71922	0.4	1	8	Nucleolus_12_Left
71923	0.418	1	5	Nucleolus_12_Left
71924	0.436	0	3	Nucleolus_12_Left
71925	0.455	0	1	Nucleolus_12_Left
71926	0.473	0	1	Nucleolus_12_Left
71927	0.491	0	0	Nucleolus_12_Left
71928	0.509	0	0	Nucleolus_12_Left
71929	0.527	0	1	Nucleolus_12_Left
71930	0.545	0	3	Nucleolus_12_Left
71931	0.564	0	8	Nucleolus_12_Left
71932	0.582	1	15	Nucleolus_12_Left
71933	0.6	3	27	Nucleolus_12_Left
71934	0.618	15	46	Nucleolus_12_Left
71935	0.636	79	79	Nucleolus_12_Left
71936	0.655	390	135	Nucleolus_12_Left
71937	0.673	1582	231	Nucleolus_12_Left
71938	0.691	4622	407	Nucleolus_12_Left
71939	0.709	8979	785	Nucleolus_12_Left
71940	0.727	11581	1719	Nucleolus_12_Left
71941	0.745	10646	4053	Nucleolus_12_Left
71942	0.764	7843	8807	Nucleolus_12_Left
71943	0.782	5307	14602	Nucleolus_12_Left
71944	0.8	3725	16241	Nucleolus_12_Left
71945	0.818	2916	12358	Nucleolus_12_Left
71946	0.836	2568	7711	Nucleolus_12_Left
71947	0.855	2483	5078	Nucleolus_12_Left
71948	0.873	2582	4148	Nucleolus_12_Left
71949	0.891	2896	3986	Nucleolus_12_Left
71950	0.909	3548	3825	Nucleolus_12_Left
71951	0.927	4769	3469	Nucleolus_12_Left
71952	0.945	6882	3274	Nucleolus_12_Left
71953	0.964	10110	3512	Nucleolus_12_Left
71954	0.982	13940	3978	Nucleolus_12_Left
71955	1	16405	3968	Nucleolus_12_Left
71956	1.018	15122	3130	Nucleolus_12_Left
71957	1.036	10382	2175	Nucleolus_12_Left
71958	1.055	5344	1733	Nucleolus_12_Left
71959	1.073	2204	1841	Nucleolus_12_Left
71960	1.091	810	2342	Nucleolus_12_Left
71961	1.109	296	2952	Nucleolus_12_Left
71962	1.127	114	3318	Nucleolus_12_Left
71963	1.145	47	3222	Nucleolus_12_Left
71964	1.164	19	2641	Nucleolus_12_Left
71965	1.182	8	1765	Nucleolus_12_Left
71966	1.2	3	942	Nucleolus_12_Left
71967	1.218	1	424	Nucleolus_12_Left
71968	1.236	0	187	Nucleolus_12_Left
71969	1.255	0	99	Nucleolus_12_Left
71970	1.273	0	76	Nucleolus_12_Left
71971	1.291	0	86	Nucleolus_12_Left
71972	1.309	0	117	Nucleolus_12_Left
71973	1.327	1	163	Nucleolus_12_Left
71974	1.345	1	223	Nucleolus_12_Left
71975	1.364	1	335	Nucleolus_12_Left
71976	1.382	2	623	Nucleolus_12_Left
71977	1.4	2	1380	Nucleolus_12_Left
71978	1.418	2	2944	Nucleolus_12_Left
71979	1.436	2	4696	Nucleolus_12_Left
71980	1.455	2	4875	Nucleolus_12_Left
71981	1.473	1	3520	Nucleolus_12_Left
71982	1.491	1	2233	Nucleolus_12_Left
71983	1.509	1	1578	Nucleolus_12_Left
71984	1.527	0	1327	Nucleolus_12_Left
71985	1.545	0	1206	Nucleolus_12_Left
71986	1.564	0	1055	Nucleolus_12_Left
71987	1.582	0	851	Nucleolus_12_Left
71988	1.6	0	669	Nucleolus_12_Left
71989	1.618	0	596	Nucleolus_12_Left
71990	1.636	0	683	Nucleolus_12_Left
71991	1.655	0	934	Nucleolus_12_Left
71992	1.673	0	1169	Nucleolus_12_Left
71993	1.691	0	1044	Nucleolus_12_Left
71994	1.709	0	631	Nucleolus_12_Left
71995	1.727	0	318	Nucleolus_12_Left
71996	1.745	0	197	Nucleolus_12_Left
71997	1.764	0	200	Nucleolus_12_Left
71998	1.782	0	305	Nucleolus_12_Left
71999	1.8	0	514	Nucleolus_12_Left
72000	0	1382	2897	Nucleolus_12_Right
72001	0.1	1518	4104	Nucleolus_12_Right
72002	0.2	1984	5965	Nucleolus_12_Right
72003	0.3	2897	7884	Nucleolus_12_Right
72004	0.4	4385	9003	Nucleolus_12_Right
72005	0.5	6544	9177	Nucleolus_12_Right
72006	0.6	9429	9143	Nucleolus_12_Right
72007	0.7	13086	9753	Nucleolus_12_Right
72008	0.8	17443	11308	Nucleolus_12_Right
72009	0.9	21907	12985	Nucleolus_12_Right
72010	1	24822	12636	Nucleolus_12_Right
72011	1.1	23761	9287	Nucleolus_12_Right
72012	1.2	17941	5222	Nucleolus_12_Right
72013	1.3	10284	2589	Nucleolus_12_Right
72014	1.4	4566	1369	Nucleolus_12_Right
72015	1.5	1684	867	Nucleolus_12_Right
72016	1.6	560	628	Nucleolus_12_Right
72017	1.7	177	449	Nucleolus_12_Right
72018	1.8	55	285	Nucleolus_12_Right
72019	1.9	17	164	Nucleolus_12_Right
72020	2	6	97	Nucleolus_12_Right
72021	2.1	2	69	Nucleolus_12_Right
72022	2.2	1	67	Nucleolus_12_Right
72023	2.3	0	84	Nucleolus_12_Right
72024	2.4	0	114	Nucleolus_12_Right
72025	2.5	0	150	Nucleolus_12_Right
72026	2.6	0	175	Nucleolus_12_Right
72027	2.7	0	174	Nucleolus_12_Right
72028	2.8	0	140	Nucleolus_12_Right
72029	2.9	0	91	Nucleolus_12_Right
72030	3	0	49	Nucleolus_12_Right
72031	3.1	0	24	Nucleolus_12_Right
72032	3.2	0	12	Nucleolus_12_Right
72033	3.3	0	8	Nucleolus_12_Right
72034	3.4	0	7	Nucleolus_12_Right
72035	3.5	0	9	Nucleolus_12_Right
72036	3.6	0	16	Nucleolus_12_Right
72037	3.7	0	36	Nucleolus_12_Right
72038	3.8	0	93	Nucleolus_12_Right
72039	3.9	0	243	Nucleolus_12_Right
72040	4	0	555	Nucleolus_12_Right
72041	4.1	0	963	Nucleolus_12_Right
72042	4.2	0	1249	Nucleolus_12_Right
72043	4.3	0	1334	Nucleolus_12_Right
72044	4.4	0	1312	Nucleolus_12_Right
72045	4.5	0	1209	Nucleolus_12_Right
72046	4.6	0	969	Nucleolus_12_Right
72047	4.7	0	653	Nucleolus_12_Right
72048	4.8	0	399	Nucleolus_12_Right
72049	4.9	0	241	Nucleolus_12_Right
72050	5	0	147	Nucleolus_12_Right
72051	5.1	0	85	Nucleolus_12_Right
72052	5.2	0	47	Nucleolus_12_Right
72053	5.3	0	26	Nucleolus_12_Right
72054	5.4	0	19	Nucleolus_12_Right
72055	5.5	0	25	Nucleolus_12_Right
72056	5.6	0	61	Nucleolus_12_Right
72057	5.7	0	192	Nucleolus_12_Right
72058	5.8	0	592	Nucleolus_12_Right
72059	5.9	0	1533	Nucleolus_12_Right
72060	6	0	3130	Nucleolus_12_Right
72061	6.1	0	5044	Nucleolus_12_Right
72062	6.2	0	6689	Nucleolus_12_Right
72063	6.3	0	7609	Nucleolus_12_Right
72064	6.4	0	7582	Nucleolus_12_Right
72065	6.5	0	6846	Nucleolus_12_Right
72066	6.6	0	6165	Nucleolus_12_Right
72067	6.7	0	6171	Nucleolus_12_Right
72068	6.8	0	6803	Nucleolus_12_Right
72069	6.9	0	7129	Nucleolus_12_Right
72070	7	0	6148	Nucleolus_12_Right
72071	7.1	0	4350	Nucleolus_12_Right
72072	7.2	0	2955	Nucleolus_12_Right
72073	7.3	0	2300	Nucleolus_12_Right
72074	7.4	0	2070	Nucleolus_12_Right
72075	7.5	0	1835	Nucleolus_12_Right
72076	7.6	0	1396	Nucleolus_12_Right
72077	7.7	0	910	Nucleolus_12_Right
72078	7.8	0	554	Nucleolus_12_Right
72079	7.9	0	337	Nucleolus_12_Right
72080	8	0	209	Nucleolus_12_Right
72081	8.1	0	142	Nucleolus_12_Right
72082	8.2	0	122	Nucleolus_12_Right
72083	8.3	0	144	Nucleolus_12_Right
72084	8.4	1	204	Nucleolus_12_Right
72085	8.5	2	281	Nucleolus_12_Right
72086	8.6	2	339	Nucleolus_12_Right
72087	8.7	2	375	Nucleolus_12_Right
72088	8.8	2	421	Nucleolus_12_Right
72089	8.9	2	489	Nucleolus_12_Right
72090	9	2	529	Nucleolus_12_Right
72091	9.1	2	472	Nucleolus_12_Right
72092	9.2	2	339	Nucleolus_12_Right
72093	9.3	3	218	Nucleolus_12_Right
72094	9.4	4	151	Nucleolus_12_Right
72095	9.5	7	133	Nucleolus_12_Right
72096	9.6	8	149	Nucleolus_12_Right
72097	9.7	8	186	Nucleolus_12_Right
72098	9.8	5	217	Nucleolus_12_Right
72099	9.9	3	209	Nucleolus_12_Right
72100	0	5848	2849	Nucleolus_13_Left
72101	0.077	6475	2578	Nucleolus_13_Left
72102	0.154	7686	2760	Nucleolus_13_Left
72103	0.231	9793	3110	Nucleolus_13_Left
72104	0.308	12929	3205	Nucleolus_13_Left
72105	0.385	16710	2808	Nucleolus_13_Left
72106	0.462	20187	2194	Nucleolus_13_Left
72107	0.538	22572	1785	Nucleolus_13_Left
72108	0.615	24087	1806	Nucleolus_13_Left
72109	0.692	25874	2425	Nucleolus_13_Left
72110	0.769	29161	3777	Nucleolus_13_Left
72111	0.846	34333	5162	Nucleolus_13_Left
72112	0.923	39626	4894	Nucleolus_13_Left
72113	1	40076	3130	Nucleolus_13_Left
72114	1.077	31056	1662	Nucleolus_13_Left
72115	1.154	16389	995	Nucleolus_13_Left
72116	1.231	5567	799	Nucleolus_13_Left
72117	1.308	1267	772	Nucleolus_13_Left
72118	1.385	221	711	Nucleolus_13_Left
72119	1.462	36	544	Nucleolus_13_Left
72120	1.538	7	351	Nucleolus_13_Left
72121	1.615	2	203	Nucleolus_13_Left
72122	1.692	1	111	Nucleolus_13_Left
72123	1.769	0	61	Nucleolus_13_Left
72124	1.846	0	39	Nucleolus_13_Left
72125	1.923	0	36	Nucleolus_13_Left
72126	2	0	46	Nucleolus_13_Left
72127	2.077	0	71	Nucleolus_13_Left
72128	2.154	0	113	Nucleolus_13_Left
72129	2.231	0	172	Nucleolus_13_Left
72130	2.308	0	241	Nucleolus_13_Left
72131	2.385	0	314	Nucleolus_13_Left
72132	2.462	0	377	Nucleolus_13_Left
72133	2.538	0	409	Nucleolus_13_Left
72134	2.615	0	405	Nucleolus_13_Left
72135	2.692	0	388	Nucleolus_13_Left
72136	2.769	0	370	Nucleolus_13_Left
72137	2.846	0	333	Nucleolus_13_Left
72138	2.923	0	259	Nucleolus_13_Left
72139	3	0	168	Nucleolus_13_Left
72140	3.077	0	97	Nucleolus_13_Left
72141	3.154	0	54	Nucleolus_13_Left
72142	3.231	0	32	Nucleolus_13_Left
72143	3.308	0	23	Nucleolus_13_Left
72144	3.385	0	20	Nucleolus_13_Left
72145	3.462	0	23	Nucleolus_13_Left
72146	3.538	0	30	Nucleolus_13_Left
72147	3.615	0	42	Nucleolus_13_Left
72148	3.692	0	62	Nucleolus_13_Left
72149	3.769	0	96	Nucleolus_13_Left
72150	3.846	0	151	Nucleolus_13_Left
72151	3.923	0	224	Nucleolus_13_Left
72152	4	0	274	Nucleolus_13_Left
72153	4.077	0	260	Nucleolus_13_Left
72154	4.154	0	202	Nucleolus_13_Left
72155	4.231	0	156	Nucleolus_13_Left
72156	4.308	0	163	Nucleolus_13_Left
72157	4.385	0	261	Nucleolus_13_Left
72158	4.462	0	495	Nucleolus_13_Left
72159	4.538	0	762	Nucleolus_13_Left
72160	4.615	0	816	Nucleolus_13_Left
72161	4.692	0	695	Nucleolus_13_Left
72162	4.769	0	616	Nucleolus_13_Left
72163	4.846	0	665	Nucleolus_13_Left
72164	4.923	0	819	Nucleolus_13_Left
72165	5	0	991	Nucleolus_13_Left
72166	5.077	0	1083	Nucleolus_13_Left
72167	5.154	0	1041	Nucleolus_13_Left
72168	5.231	0	849	Nucleolus_13_Left
72169	5.308	0	587	Nucleolus_13_Left
72170	5.385	0	381	Nucleolus_13_Left
72171	5.462	0	282	Nucleolus_13_Left
72172	5.538	0	283	Nucleolus_13_Left
72173	5.615	0	381	Nucleolus_13_Left
72174	5.692	0	545	Nucleolus_13_Left
72175	5.769	0	639	Nucleolus_13_Left
72176	5.846	0	564	Nucleolus_13_Left
72177	5.923	0	422	Nucleolus_13_Left
72178	6	0	328	Nucleolus_13_Left
72179	6.077	0	296	Nucleolus_13_Left
72180	6.154	0	297	Nucleolus_13_Left
72181	6.231	0	304	Nucleolus_13_Left
72182	6.308	0	308	Nucleolus_13_Left
72183	6.385	0	312	Nucleolus_13_Left
72184	6.462	0	329	Nucleolus_13_Left
72185	6.538	0	353	Nucleolus_13_Left
72186	6.615	0	357	Nucleolus_13_Left
72187	6.692	1	319	Nucleolus_13_Left
72188	6.769	1	255	Nucleolus_13_Left
72189	6.846	0	202	Nucleolus_13_Left
72190	6.923	0	177	Nucleolus_13_Left
72191	7	0	176	Nucleolus_13_Left
72192	7.077	0	182	Nucleolus_13_Left
72193	7.154	0	176	Nucleolus_13_Left
72194	7.231	0	158	Nucleolus_13_Left
72195	7.308	0	148	Nucleolus_13_Left
72196	7.385	0	164	Nucleolus_13_Left
72197	7.462	0	201	Nucleolus_13_Left
72198	7.538	0	231	Nucleolus_13_Left
72199	7.615	0	221	Nucleolus_13_Left
72200	0	5848	2849	Nucleolus_13_Right
72201	0.125	5541	3797	Nucleolus_13_Right
72202	0.25	5448	5624	Nucleolus_13_Right
72203	0.375	5635	8378	Nucleolus_13_Right
72204	0.5	6263	11668	Nucleolus_13_Right
72205	0.625	7451	14001	Nucleolus_13_Right
72206	0.75	9077	13014	Nucleolus_13_Right
72207	0.875	10597	8696	Nucleolus_13_Right
72208	1	11233	4297	Nucleolus_13_Right
72209	1.125	10594	1863	Nucleolus_13_Right
72210	1.25	8971	962	Nucleolus_13_Right
72211	1.375	6933	760	Nucleolus_13_Right
72212	1.5	4928	865	Nucleolus_13_Right
72213	1.625	3231	1152	Nucleolus_13_Right
72214	1.75	1986	1513	Nucleolus_13_Right
72215	1.875	1200	1646	Nucleolus_13_Right
72216	2	769	1343	Nucleolus_13_Right
72217	2.125	561	880	Nucleolus_13_Right
72218	2.25	478	561	Nucleolus_13_Right
72219	2.375	451	418	Nucleolus_13_Right
72220	2.5	427	396	Nucleolus_13_Right
72221	2.625	364	471	Nucleolus_13_Right
72222	2.75	260	655	Nucleolus_13_Right
72223	2.875	152	942	Nucleolus_13_Right
72224	3	74	1265	Nucleolus_13_Right
72225	3.125	32	1511	Nucleolus_13_Right
72226	3.25	12	1610	Nucleolus_13_Right
72227	3.375	5	1556	Nucleolus_13_Right
72228	3.5	2	1399	Nucleolus_13_Right
72229	3.625	1	1229	Nucleolus_13_Right
72230	3.75	0	1103	Nucleolus_13_Right
72231	3.875	0	986	Nucleolus_13_Right
72232	4	0	810	Nucleolus_13_Right
72233	4.125	0	577	Nucleolus_13_Right
72234	4.25	0	378	Nucleolus_13_Right
72235	4.375	0	290	Nucleolus_13_Right
72236	4.5	0	354	Nucleolus_13_Right
72237	4.625	0	719	Nucleolus_13_Right
72238	4.75	0	1720	Nucleolus_13_Right
72239	4.875	0	3319	Nucleolus_13_Right
72240	5	0	4137	Nucleolus_13_Right
72241	5.125	0	3227	Nucleolus_13_Right
72242	5.25	0	1769	Nucleolus_13_Right
72243	5.375	0	836	Nucleolus_13_Right
72244	5.5	0	435	Nucleolus_13_Right
72245	5.625	0	301	Nucleolus_13_Right
72246	5.75	0	281	Nucleolus_13_Right
72247	5.875	0	310	Nucleolus_13_Right
72248	6	0	358	Nucleolus_13_Right
72249	6.125	0	419	Nucleolus_13_Right
72250	6.25	0	509	Nucleolus_13_Right
72251	6.375	0	656	Nucleolus_13_Right
72252	6.5	0	848	Nucleolus_13_Right
72253	6.625	0	975	Nucleolus_13_Right
72254	6.75	0	903	Nucleolus_13_Right
72255	6.875	0	683	Nucleolus_13_Right
72256	7	0	488	Nucleolus_13_Right
72257	7.125	0	370	Nucleolus_13_Right
72258	7.25	0	282	Nucleolus_13_Right
72259	7.375	0	205	Nucleolus_13_Right
72260	7.5	0	163	Nucleolus_13_Right
72261	7.625	0	189	Nucleolus_13_Right
72262	7.75	0	343	Nucleolus_13_Right
72263	7.875	0	742	Nucleolus_13_Right
72264	8	0	1374	Nucleolus_13_Right
72265	8.125	0	1762	Nucleolus_13_Right
72266	8.25	1	1523	Nucleolus_13_Right
72267	8.375	1	977	Nucleolus_13_Right
72268	8.5	1	535	Nucleolus_13_Right
72269	8.625	1	299	Nucleolus_13_Right
72270	8.75	1	214	Nucleolus_13_Right
72271	8.875	1	223	Nucleolus_13_Right
72272	9	1	312	Nucleolus_13_Right
72273	9.125	1	465	Nucleolus_13_Right
72274	9.25	1	640	Nucleolus_13_Right
72275	9.375	1	818	Nucleolus_13_Right
72276	9.5	1	1133	Nucleolus_13_Right
72277	9.625	1	1945	Nucleolus_13_Right
72278	9.75	1	3811	Nucleolus_13_Right
72279	9.875	1	6471	Nucleolus_13_Right
72280	10	1	7337	Nucleolus_13_Right
72281	10.125	1	5098	Nucleolus_13_Right
72282	10.25	1	2488	Nucleolus_13_Right
72283	10.375	2	1163	Nucleolus_13_Right
72284	10.5	2	721	Nucleolus_13_Right
72285	10.625	2	627	Nucleolus_13_Right
72286	10.75	2	592	Nucleolus_13_Right
72287	10.875	2	482	Nucleolus_13_Right
72288	11	2	344	Nucleolus_13_Right
72289	11.125	2	261	Nucleolus_13_Right
72290	11.25	4	240	Nucleolus_13_Right
72291	11.375	7	245	Nucleolus_13_Right
72292	11.5	13	229	Nucleolus_13_Right
72293	11.625	22	185	Nucleolus_13_Right
72294	11.75	31	147	Nucleolus_13_Right
72295	11.875	35	140	Nucleolus_13_Right
72296	12	31	171	Nucleolus_13_Right
72297	12.125	25	251	Nucleolus_13_Right
72298	12.25	19	403	Nucleolus_13_Right
72299	12.375	16	668	Nucleolus_13_Right
72300	0	4594	1724	Nucleolus_14_Left
72301	0.038	5085	1513	Nucleolus_14_Left
72302	0.077	5250	1237	Nucleolus_14_Left
72303	0.115	5062	978	Nucleolus_14_Left
72304	0.154	4587	813	Nucleolus_14_Left
72305	0.192	3979	783	Nucleolus_14_Left
72306	0.231	3420	876	Nucleolus_14_Left
72307	0.269	3065	1011	Nucleolus_14_Left
72308	0.308	3032	1041	Nucleolus_14_Left
72309	0.346	3446	923	Nucleolus_14_Left
72310	0.385	4449	806	Nucleolus_14_Left
72311	0.423	6084	881	Nucleolus_14_Left
72312	0.462	8005	1330	Nucleolus_14_Left
72313	0.5	9389	2400	Nucleolus_14_Left
72314	0.538	9573	4345	Nucleolus_14_Left
72315	0.577	8779	7181	Nucleolus_14_Left
72316	0.615	7840	10320	Nucleolus_14_Left
72317	0.654	7435	12435	Nucleolus_14_Left
72318	0.692	7836	12513	Nucleolus_14_Left
72319	0.731	9052	11003	Nucleolus_14_Left
72320	0.769	10965	9075	Nucleolus_14_Left
72321	0.808	13466	7432	Nucleolus_14_Left
72322	0.846	16600	6273	Nucleolus_14_Left
72323	0.885	20503	5719	Nucleolus_14_Left
72324	0.923	24977	5801	Nucleolus_14_Left
72325	0.962	28924	6186	Nucleolus_14_Left
72326	1	30477	6098	Nucleolus_14_Left
72327	1.038	28225	4946	Nucleolus_14_Left
72328	1.077	22392	3130	Nucleolus_14_Left
72329	1.115	14735	1662	Nucleolus_14_Left
72330	1.154	7687	914	Nucleolus_14_Left
72331	1.192	3039	630	Nucleolus_14_Left
72332	1.231	896	563	Nucleolus_14_Left
72333	1.269	203	605	Nucleolus_14_Left
72334	1.308	38	683	Nucleolus_14_Left
72335	1.346	7	690	Nucleolus_14_Left
72336	1.385	1	604	Nucleolus_14_Left
72337	1.423	0	516	Nucleolus_14_Left
72338	1.462	0	485	Nucleolus_14_Left
72339	1.5	0	482	Nucleolus_14_Left
72340	1.538	0	431	Nucleolus_14_Left
72341	1.577	0	313	Nucleolus_14_Left
72342	1.615	0	188	Nucleolus_14_Left
72343	1.654	0	100	Nucleolus_14_Left
72344	1.692	0	51	Nucleolus_14_Left
72345	1.731	0	26	Nucleolus_14_Left
72346	1.769	0	13	Nucleolus_14_Left
72347	1.808	0	6	Nucleolus_14_Left
72348	1.846	0	3	Nucleolus_14_Left
72349	1.885	0	2	Nucleolus_14_Left
72350	1.923	0	4	Nucleolus_14_Left
72351	1.962	0	10	Nucleolus_14_Left
72352	2	0	25	Nucleolus_14_Left
72353	2.038	0	53	Nucleolus_14_Left
72354	2.077	0	103	Nucleolus_14_Left
72355	2.115	0	178	Nucleolus_14_Left
72356	2.154	0	265	Nucleolus_14_Left
72357	2.192	0	326	Nucleolus_14_Left
72358	2.231	0	329	Nucleolus_14_Left
72359	2.269	0	294	Nucleolus_14_Left
72360	2.308	0	274	Nucleolus_14_Left
72361	2.346	0	296	Nucleolus_14_Left
72362	2.385	0	338	Nucleolus_14_Left
72363	2.423	0	338	Nucleolus_14_Left
72364	2.462	0	267	Nucleolus_14_Left
72365	2.5	0	177	Nucleolus_14_Left
72366	2.538	0	119	Nucleolus_14_Left
72367	2.577	0	101	Nucleolus_14_Left
72368	2.615	0	116	Nucleolus_14_Left
72369	2.654	0	159	Nucleolus_14_Left
72370	2.692	0	225	Nucleolus_14_Left
72371	2.731	0	309	Nucleolus_14_Left
72372	2.769	0	409	Nucleolus_14_Left
72373	2.808	0	512	Nucleolus_14_Left
72374	2.846	0	595	Nucleolus_14_Left
72375	2.885	0	675	Nucleolus_14_Left
72376	2.923	1	836	Nucleolus_14_Left
72377	2.962	3	1195	Nucleolus_14_Left
72378	3	16	1786	Nucleolus_14_Left
72379	3.038	60	2293	Nucleolus_14_Left
72380	3.077	172	2177	Nucleolus_14_Left
72381	3.115	342	1588	Nucleolus_14_Left
72382	3.154	437	1053	Nucleolus_14_Left
72383	3.192	351	708	Nucleolus_14_Left
72384	3.231	183	472	Nucleolus_14_Left
72385	3.269	68	302	Nucleolus_14_Left
72386	3.308	20	202	Nucleolus_14_Left
72387	3.346	6	166	Nucleolus_14_Left
72388	3.385	2	189	Nucleolus_14_Left
72389	3.423	2	275	Nucleolus_14_Left
72390	3.462	2	428	Nucleolus_14_Left
72391	3.5	2	618	Nucleolus_14_Left
72392	3.538	2	746	Nucleolus_14_Left
72393	3.577	2	734	Nucleolus_14_Left
72394	3.615	2	621	Nucleolus_14_Left
72395	3.654	1	494	Nucleolus_14_Left
72396	3.692	1	395	Nucleolus_14_Left
72397	3.731	1	319	Nucleolus_14_Left
72398	3.769	1	247	Nucleolus_14_Left
72399	3.808	1	184	Nucleolus_14_Left
72400	0	4594	1724	Nucleolus_14_Right
72401	0.056	3849	1827	Nucleolus_14_Right
72402	0.111	2942	1841	Nucleolus_14_Right
72403	0.167	2011	1836	Nucleolus_14_Right
72404	0.222	1235	1866	Nucleolus_14_Right
72405	0.278	723	1934	Nucleolus_14_Right
72406	0.333	457	2046	Nucleolus_14_Right
72407	0.389	356	2244	Nucleolus_14_Right
72408	0.444	362	2631	Nucleolus_14_Right
72409	0.5	466	3443	Nucleolus_14_Right
72410	0.556	714	5043	Nucleolus_14_Right
72411	0.611	1242	7663	Nucleolus_14_Right
72412	0.667	2356	10741	Nucleolus_14_Right
72413	0.722	4626	12818	Nucleolus_14_Right
72414	0.778	8819	12858	Nucleolus_14_Right
72415	0.833	15278	11175	Nucleolus_14_Right
72416	0.889	22882	8748	Nucleolus_14_Right
72417	0.944	28919	6392	Nucleolus_14_Right
72418	1	30870	4485	Nucleolus_14_Right
72419	1.056	28255	3067	Nucleolus_14_Right
72420	1.111	22693	2064	Nucleolus_14_Right
72421	1.167	16416	1395	Nucleolus_14_Right
72422	1.222	10987	978	Nucleolus_14_Right
72423	1.278	6932	720	Nucleolus_14_Right
72424	1.333	4111	537	Nucleolus_14_Right
72425	1.389	2226	376	Nucleolus_14_Right
72426	1.444	1061	228	Nucleolus_14_Right
72427	1.5	438	117	Nucleolus_14_Right
72428	1.556	159	53	Nucleolus_14_Right
72429	1.611	54	24	Nucleolus_14_Right
72430	1.667	18	14	Nucleolus_14_Right
72431	1.722	6	13	Nucleolus_14_Right
72432	1.778	2	17	Nucleolus_14_Right
72433	1.833	1	31	Nucleolus_14_Right
72434	1.889	1	61	Nucleolus_14_Right
72435	1.944	0	128	Nucleolus_14_Right
72436	2	0	276	Nucleolus_14_Right
72437	2.056	0	561	Nucleolus_14_Right
72438	2.111	0	916	Nucleolus_14_Right
72439	2.167	0	1017	Nucleolus_14_Right
72440	2.222	0	699	Nucleolus_14_Right
72441	2.278	0	311	Nucleolus_14_Right
72442	2.333	0	110	Nucleolus_14_Right
72443	2.389	0	48	Nucleolus_14_Right
72444	2.444	0	46	Nucleolus_14_Right
72445	2.5	0	100	Nucleolus_14_Right
72446	2.556	0	293	Nucleolus_14_Right
72447	2.611	0	764	Nucleolus_14_Right
72448	2.667	0	1430	Nucleolus_14_Right
72449	2.722	0	1720	Nucleolus_14_Right
72450	2.778	0	1353	Nucleolus_14_Right
72451	2.833	0	792	Nucleolus_14_Right
72452	2.889	0	412	Nucleolus_14_Right
72453	2.944	0	220	Nucleolus_14_Right
72454	3	0	133	Nucleolus_14_Right
72455	3.056	0	102	Nucleolus_14_Right
72456	3.111	0	111	Nucleolus_14_Right
72457	3.167	0	165	Nucleolus_14_Right
72458	3.222	0	298	Nucleolus_14_Right
72459	3.278	0	557	Nucleolus_14_Right
72460	3.333	0	969	Nucleolus_14_Right
72461	3.389	0	1519	Nucleolus_14_Right
72462	3.444	0	2286	Nucleolus_14_Right
72463	3.5	0	3467	Nucleolus_14_Right
72464	3.556	0	4867	Nucleolus_14_Right
72465	3.611	0	5154	Nucleolus_14_Right
72466	3.667	0	3401	Nucleolus_14_Right
72467	3.722	0	1370	Nucleolus_14_Right
72468	3.778	0	412	Nucleolus_14_Right
72469	3.833	0	135	Nucleolus_14_Right
72470	3.889	0	74	Nucleolus_14_Right
72471	3.944	0	76	Nucleolus_14_Right
72472	4	0	103	Nucleolus_14_Right
72473	4.056	0	134	Nucleolus_14_Right
72474	4.111	0	150	Nucleolus_14_Right
72475	4.167	0	150	Nucleolus_14_Right
72476	4.222	0	147	Nucleolus_14_Right
72477	4.278	0	148	Nucleolus_14_Right
72478	4.333	0	154	Nucleolus_14_Right
72479	4.389	0	155	Nucleolus_14_Right
72480	4.444	0	146	Nucleolus_14_Right
72481	4.5	0	136	Nucleolus_14_Right
72482	4.556	0	145	Nucleolus_14_Right
72483	4.611	0	197	Nucleolus_14_Right
72484	4.667	0	339	Nucleolus_14_Right
72485	4.722	0	615	Nucleolus_14_Right
72486	4.778	0	917	Nucleolus_14_Right
72487	4.833	0	953	Nucleolus_14_Right
72488	4.889	0	694	Nucleolus_14_Right
72489	4.944	0	407	Nucleolus_14_Right
72490	5	0	241	Nucleolus_14_Right
72491	5.056	0	188	Nucleolus_14_Right
72492	5.111	0	227	Nucleolus_14_Right
72493	5.167	0	385	Nucleolus_14_Right
72494	5.222	0	711	Nucleolus_14_Right
72495	5.278	0	1162	Nucleolus_14_Right
72496	5.333	0	1509	Nucleolus_14_Right
72497	5.389	0	1519	Nucleolus_14_Right
72498	5.444	0	1191	Nucleolus_14_Right
72499	5.5	0	731	Nucleolus_14_Right
72500	0	11627	6123	Nucleolus_15_Left
72501	0.067	9019	5998	Nucleolus_15_Left
72502	0.133	5926	6230	Nucleolus_15_Left
72503	0.2	3320	7135	Nucleolus_15_Left
72504	0.267	1668	9026	Nucleolus_15_Left
72505	0.333	833	11395	Nucleolus_15_Left
72506	0.4	485	12343	Nucleolus_15_Left
72507	0.467	394	10637	Nucleolus_15_Left
72508	0.533	489	7786	Nucleolus_15_Left
72509	0.6	854	5676	Nucleolus_15_Left
72510	0.667	1763	4720	Nucleolus_15_Left
72511	0.733	3664	4533	Nucleolus_15_Left
72512	0.8	6904	4551	Nucleolus_15_Left
72513	0.867	11103	4197	Nucleolus_15_Left
72514	0.933	14573	3238	Nucleolus_15_Left
72515	1	14880	2079	Nucleolus_15_Left
72516	1.067	11222	1261	Nucleolus_15_Left
72517	1.133	6061	925	Nucleolus_15_Left
72518	1.2	2398	996	Nucleolus_15_Left
72519	1.267	761	1419	Nucleolus_15_Left
72520	1.333	225	1913	Nucleolus_15_Left
72521	1.4	72	1812	Nucleolus_15_Left
72522	1.467	28	1087	Nucleolus_15_Left
72523	1.533	13	465	Nucleolus_15_Left
72524	1.6	7	186	Nucleolus_15_Left
72525	1.667	4	95	Nucleolus_15_Left
72526	1.733	2	73	Nucleolus_15_Left
72527	1.8	1	77	Nucleolus_15_Left
72528	1.867	1	85	Nucleolus_15_Left
72529	1.933	0	80	Nucleolus_15_Left
72530	2	0	58	Nucleolus_15_Left
72531	2.067	0	36	Nucleolus_15_Left
72532	2.133	0	22	Nucleolus_15_Left
72533	2.2	0	17	Nucleolus_15_Left
72534	2.267	0	17	Nucleolus_15_Left
72535	2.333	0	22	Nucleolus_15_Left
72536	2.4	0	29	Nucleolus_15_Left
72537	2.467	0	40	Nucleolus_15_Left
72538	2.533	0	52	Nucleolus_15_Left
72539	2.6	1	55	Nucleolus_15_Left
72540	2.667	1	46	Nucleolus_15_Left
72541	2.733	0	34	Nucleolus_15_Left
72542	2.8	0	25	Nucleolus_15_Left
72543	2.867	0	24	Nucleolus_15_Left
72544	2.933	0	32	Nucleolus_15_Left
72545	3	0	50	Nucleolus_15_Left
72546	3.067	0	72	Nucleolus_15_Left
72547	3.133	0	86	Nucleolus_15_Left
72548	3.2	0	86	Nucleolus_15_Left
72549	3.267	0	76	Nucleolus_15_Left
72550	3.333	0	61	Nucleolus_15_Left
72551	3.4	0	45	Nucleolus_15_Left
72552	3.467	0	32	Nucleolus_15_Left
72553	3.533	0	25	Nucleolus_15_Left
72554	3.6	1	24	Nucleolus_15_Left
72555	3.667	1	32	Nucleolus_15_Left
72556	3.733	1	54	Nucleolus_15_Left
72557	3.8	1	90	Nucleolus_15_Left
72558	3.867	1	122	Nucleolus_15_Left
72559	3.933	1	125	Nucleolus_15_Left
72560	4	0	101	Nucleolus_15_Left
72561	4.067	0	73	Nucleolus_15_Left
72562	4.133	0	56	Nucleolus_15_Left
72563	4.2	0	49	Nucleolus_15_Left
72564	4.267	0	50	Nucleolus_15_Left
72565	4.333	0	59	Nucleolus_15_Left
72566	4.4	0	78	Nucleolus_15_Left
72567	4.467	0	111	Nucleolus_15_Left
72568	4.533	0	161	Nucleolus_15_Left
72569	4.6	0	211	Nucleolus_15_Left
72570	4.667	0	242	Nucleolus_15_Left
72571	4.733	0	244	Nucleolus_15_Left
72572	4.8	0	233	Nucleolus_15_Left
72573	4.867	0	220	Nucleolus_15_Left
72574	4.933	0	199	Nucleolus_15_Left
72575	5	0	163	Nucleolus_15_Left
72576	5.067	0	120	Nucleolus_15_Left
72577	5.133	0	85	Nucleolus_15_Left
72578	5.2	0	65	Nucleolus_15_Left
72579	5.267	0	57	Nucleolus_15_Left
72580	5.333	0	57	Nucleolus_15_Left
72581	5.4	0	62	Nucleolus_15_Left
72582	5.467	0	74	Nucleolus_15_Left
72583	5.533	0	103	Nucleolus_15_Left
72584	5.6	0	162	Nucleolus_15_Left
72585	5.667	0	245	Nucleolus_15_Left
72586	5.733	0	290	Nucleolus_15_Left
72587	5.8	0	245	Nucleolus_15_Left
72588	5.867	0	157	Nucleolus_15_Left
72589	5.933	0	92	Nucleolus_15_Left
72590	6	0	61	Nucleolus_15_Left
72591	6.067	0	53	Nucleolus_15_Left
72592	6.133	1	62	Nucleolus_15_Left
72593	6.2	2	84	Nucleolus_15_Left
72594	6.267	6	111	Nucleolus_15_Left
72595	6.333	13	124	Nucleolus_15_Left
72596	6.4	19	117	Nucleolus_15_Left
72597	6.467	17	98	Nucleolus_15_Left
72598	6.533	9	75	Nucleolus_15_Left
72599	6.6	3	55	Nucleolus_15_Left
72600	0	11627	6123	Nucleolus_15_Right
72601	0.25	13136	6429	Nucleolus_15_Right
72602	0.5	13803	6600	Nucleolus_15_Right
72603	0.75	14160	6014	Nucleolus_15_Right
72604	1	14304	4335	Nucleolus_15_Right
72605	1.25	13802	2371	Nucleolus_15_Right
72606	1.5	12247	1124	Nucleolus_15_Right
72607	1.75	9853	652	Nucleolus_15_Right
72608	2	7372	692	Nucleolus_15_Right
72609	2.25	5435	1385	Nucleolus_15_Right
72610	2.5	4172	3578	Nucleolus_15_Right
72611	2.75	3357	7959	Nucleolus_15_Right
72612	3	2668	11435	Nucleolus_15_Right
72613	3.25	1907	9053	Nucleolus_15_Right
72614	3.5	1138	3996	Nucleolus_15_Right
72615	3.75	552	1235	Nucleolus_15_Right
72616	4	222	413	Nucleolus_15_Right
72617	4.25	80	235	Nucleolus_15_Right
72618	4.5	28	232	Nucleolus_15_Right
72619	4.75	11	278	Nucleolus_15_Right
72620	5	5	322	Nucleolus_15_Right
72621	5.25	3	330	Nucleolus_15_Right
72622	5.5	2	292	Nucleolus_15_Right
72623	5.75	1	222	Nucleolus_15_Right
72624	6	1	147	Nucleolus_15_Right
72625	6.25	2	92	Nucleolus_15_Right
72626	6.5	2	61	Nucleolus_15_Right
72627	6.75	2	46	Nucleolus_15_Right
72628	7	2	41	Nucleolus_15_Right
72629	7.25	3	43	Nucleolus_15_Right
72630	7.5	3	51	Nucleolus_15_Right
72631	7.75	4	65	Nucleolus_15_Right
72632	8	5	85	Nucleolus_15_Right
72633	8.25	6	114	Nucleolus_15_Right
72634	8.5	7	172	Nucleolus_15_Right
72635	8.75	6	323	Nucleolus_15_Right
72636	9	5	728	Nucleolus_15_Right
72637	9.25	3	1595	Nucleolus_15_Right
72638	9.5	1	2608	Nucleolus_15_Right
72639	9.75	0	2721	Nucleolus_15_Right
72640	10	0	1929	Nucleolus_15_Right
72641	10.25	0	1179	Nucleolus_15_Right
72642	10.5	0	807	Nucleolus_15_Right
72643	10.75	0	715	Nucleolus_15_Right
72644	11	0	796	Nucleolus_15_Right
72645	11.25	0	992	Nucleolus_15_Right
72646	11.5	0	1256	Nucleolus_15_Right
72647	11.75	0	1466	Nucleolus_15_Right
72648	12	0	1372	Nucleolus_15_Right
72649	12.25	0	898	Nucleolus_15_Right
72650	12.5	0	398	Nucleolus_15_Right
72651	12.75	0	137	Nucleolus_15_Right
72652	13	0	48	Nucleolus_15_Right
72653	13.25	0	23	Nucleolus_15_Right
72654	13.5	0	18	Nucleolus_15_Right
72655	13.75	0	23	Nucleolus_15_Right
72656	14	0	44	Nucleolus_15_Right
72657	14.25	0	116	Nucleolus_15_Right
72658	14.5	0	375	Nucleolus_15_Right
72659	14.75	0	1205	Nucleolus_15_Right
72660	15	0	3024	Nucleolus_15_Right
72661	15.25	0	4966	Nucleolus_15_Right
72662	15.5	0	5283	Nucleolus_15_Right
72663	15.75	0	4277	Nucleolus_15_Right
72664	16	1	3267	Nucleolus_15_Right
72665	16.25	2	2619	Nucleolus_15_Right
72666	16.5	3	2079	Nucleolus_15_Right
72667	16.75	3	1470	Nucleolus_15_Right
72668	17	3	925	Nucleolus_15_Right
72669	17.25	3	585	Nucleolus_15_Right
72670	17.5	2	425	Nucleolus_15_Right
72671	17.75	1	369	Nucleolus_15_Right
72672	18	1	360	Nucleolus_15_Right
72673	18.25	0	366	Nucleolus_15_Right
72674	18.5	0	369	Nucleolus_15_Right
72675	18.75	0	356	Nucleolus_15_Right
72676	19	0	329	Nucleolus_15_Right
72677	19.25	1	316	Nucleolus_15_Right
72678	19.5	3	348	Nucleolus_15_Right
72679	19.75	11	444	Nucleolus_15_Right
72680	20	27	587	Nucleolus_15_Right
72681	20.25	50	690	Nucleolus_15_Right
72682	20.5	64	643	Nucleolus_15_Right
72683	20.75	55	473	Nucleolus_15_Right
72684	21	34	306	Nucleolus_15_Right
72685	21.25	18	207	Nucleolus_15_Right
72686	21.5	9	168	Nucleolus_15_Right
72687	21.75	5	173	Nucleolus_15_Right
72688	22	5	225	Nucleolus_15_Right
72689	22.25	6	367	Nucleolus_15_Right
72690	22.5	9	693	Nucleolus_15_Right
72691	22.75	17	1184	Nucleolus_15_Right
72692	23	31	1423	Nucleolus_15_Right
72693	23.25	44	1081	Nucleolus_15_Right
72694	23.5	46	567	Nucleolus_15_Right
72695	23.75	36	248	Nucleolus_15_Right
72696	24	25	107	Nucleolus_15_Right
72697	24.25	20	50	Nucleolus_15_Right
72698	24.5	21	28	Nucleolus_15_Right
72699	24.75	30	19	Nucleolus_15_Right
72700	0	11214	598	Nucleolus_16_Left
72701	0.059	12044	715	Nucleolus_16_Left
72702	0.118	13188	945	Nucleolus_16_Left
72703	0.176	14408	1235	Nucleolus_16_Left
72704	0.235	15525	1470	Nucleolus_16_Left
72705	0.294	16485	1647	Nucleolus_16_Left
72706	0.353	17317	1918	Nucleolus_16_Left
72707	0.412	17999	2374	Nucleolus_16_Left
72708	0.471	18372	2781	Nucleolus_16_Left
72709	0.529	18238	2627	Nucleolus_16_Left
72710	0.588	17601	1941	Nucleolus_16_Left
72711	0.647	16810	1316	Nucleolus_16_Left
72712	0.706	16419	1016	Nucleolus_16_Left
72713	0.765	16902	1000	Nucleolus_16_Left
72714	0.824	18444	1249	Nucleolus_16_Left
72715	0.882	20806	1816	Nucleolus_16_Left
72716	0.941	23056	2689	Nucleolus_16_Left
72717	1	23349	3568	Nucleolus_16_Left
72718	1.059	19768	3879	Nucleolus_16_Left
72719	1.118	12788	3366	Nucleolus_16_Left
72720	1.176	5933	2413	Nucleolus_16_Left
72721	1.235	1964	1504	Nucleolus_16_Left
72722	1.294	494	857	Nucleolus_16_Left
72723	1.353	105	472	Nucleolus_16_Left
72724	1.412	21	265	Nucleolus_16_Left
72725	1.471	5	156	Nucleolus_16_Left
72726	1.529	1	97	Nucleolus_16_Left
72727	1.588	0	62	Nucleolus_16_Left
72728	1.647	0	41	Nucleolus_16_Left
72729	1.706	0	28	Nucleolus_16_Left
72730	1.765	0	20	Nucleolus_16_Left
72731	1.824	0	17	Nucleolus_16_Left
72732	1.882	0	15	Nucleolus_16_Left
72733	1.941	0	15	Nucleolus_16_Left
72734	2	0	18	Nucleolus_16_Left
72735	2.059	0	26	Nucleolus_16_Left
72736	2.118	0	52	Nucleolus_16_Left
72737	2.176	0	117	Nucleolus_16_Left
72738	2.235	0	230	Nucleolus_16_Left
72739	2.294	0	318	Nucleolus_16_Left
72740	2.353	0	316	Nucleolus_16_Left
72741	2.412	0	264	Nucleolus_16_Left
72742	2.471	0	215	Nucleolus_16_Left
72743	2.529	0	174	Nucleolus_16_Left
72744	2.588	0	130	Nucleolus_16_Left
72745	2.647	0	86	Nucleolus_16_Left
72746	2.706	0	53	Nucleolus_16_Left
72747	2.765	0	36	Nucleolus_16_Left
72748	2.824	0	29	Nucleolus_16_Left
72749	2.882	0	28	Nucleolus_16_Left
72750	2.941	0	29	Nucleolus_16_Left
72751	3	0	31	Nucleolus_16_Left
72752	3.059	0	33	Nucleolus_16_Left
72753	3.118	0	35	Nucleolus_16_Left
72754	3.176	0	36	Nucleolus_16_Left
72755	3.235	0	34	Nucleolus_16_Left
72756	3.294	0	34	Nucleolus_16_Left
72757	3.353	0	36	Nucleolus_16_Left
72758	3.412	0	42	Nucleolus_16_Left
72759	3.471	0	49	Nucleolus_16_Left
72760	3.529	0	54	Nucleolus_16_Left
72761	3.588	0	58	Nucleolus_16_Left
72762	3.647	0	57	Nucleolus_16_Left
72763	3.706	0	48	Nucleolus_16_Left
72764	3.765	0	35	Nucleolus_16_Left
72765	3.824	0	25	Nucleolus_16_Left
72766	3.882	1	20	Nucleolus_16_Left
72767	3.941	12	19	Nucleolus_16_Left
72768	4	62	22	Nucleolus_16_Left
72769	4.059	162	25	Nucleolus_16_Left
72770	4.118	196	30	Nucleolus_16_Left
72771	4.176	108	37	Nucleolus_16_Left
72772	4.235	30	47	Nucleolus_16_Left
72773	4.294	5	63	Nucleolus_16_Left
72774	4.353	1	82	Nucleolus_16_Left
72775	4.412	0	105	Nucleolus_16_Left
72776	4.471	0	129	Nucleolus_16_Left
72777	4.529	0	145	Nucleolus_16_Left
72778	4.588	0	139	Nucleolus_16_Left
72779	4.647	0	108	Nucleolus_16_Left
72780	4.706	0	74	Nucleolus_16_Left
72781	4.765	0	54	Nucleolus_16_Left
72782	4.824	0	45	Nucleolus_16_Left
72783	4.882	0	42	Nucleolus_16_Left
72784	4.941	0	36	Nucleolus_16_Left
72785	5	0	27	Nucleolus_16_Left
72786	5.059	0	18	Nucleolus_16_Left
72787	5.118	0	11	Nucleolus_16_Left
72788	5.176	0	6	Nucleolus_16_Left
72789	5.235	0	4	Nucleolus_16_Left
72790	5.294	0	3	Nucleolus_16_Left
72791	5.353	0	2	Nucleolus_16_Left
72792	5.412	0	1	Nucleolus_16_Left
72793	5.471	0	0	Nucleolus_16_Left
72794	5.529	0	0	Nucleolus_16_Left
72795	5.588	0	0	Nucleolus_16_Left
72796	5.647	0	1	Nucleolus_16_Left
72797	5.706	0	7	Nucleolus_16_Left
72798	5.765	0	25	Nucleolus_16_Left
72799	5.824	0	80	Nucleolus_16_Left
72800	0	11214	598	Nucleolus_16_Right
72801	0.167	10912	583	Nucleolus_16_Right
72802	0.333	11264	662	Nucleolus_16_Right
72803	0.5	12227	867	Nucleolus_16_Right
72804	0.667	13474	1282	Nucleolus_16_Right
72805	0.833	14398	1982	Nucleolus_16_Right
72806	1	14462	2849	Nucleolus_16_Right
72807	1.167	13630	3505	Nucleolus_16_Right
72808	1.333	12344	3798	Nucleolus_16_Right
72809	1.5	11053	4165	Nucleolus_16_Right
72810	1.667	9892	5286	Nucleolus_16_Right
72811	1.833	8723	7526	Nucleolus_16_Right
72812	2	7365	9697	Nucleolus_16_Right
72813	2.167	5796	8782	Nucleolus_16_Right
72814	2.333	4165	4834	Nucleolus_16_Right
72815	2.5	2677	1727	Nucleolus_16_Right
72816	2.667	1500	520	Nucleolus_16_Right
72817	2.833	717	195	Nucleolus_16_Right
72818	3	292	129	Nucleolus_16_Right
72819	3.167	104	153	Nucleolus_16_Right
72820	3.333	34	238	Nucleolus_16_Right
72821	3.5	11	371	Nucleolus_16_Right
72822	3.667	3	502	Nucleolus_16_Right
72823	3.833	1	540	Nucleolus_16_Right
72824	4	0	456	Nucleolus_16_Right
72825	4.167	0	321	Nucleolus_16_Right
72826	4.333	0	210	Nucleolus_16_Right
72827	4.5	0	140	Nucleolus_16_Right
72828	4.667	0	101	Nucleolus_16_Right
72829	4.833	0	81	Nucleolus_16_Right
72830	5	0	71	Nucleolus_16_Right
72831	5.167	0	68	Nucleolus_16_Right
72832	5.333	0	68	Nucleolus_16_Right
72833	5.5	0	68	Nucleolus_16_Right
72834	5.667	0	66	Nucleolus_16_Right
72835	5.833	0	62	Nucleolus_16_Right
72836	6	0	59	Nucleolus_16_Right
72837	6.167	0	63	Nucleolus_16_Right
72838	6.333	0	75	Nucleolus_16_Right
72839	6.5	0	98	Nucleolus_16_Right
72840	6.667	0	145	Nucleolus_16_Right
72841	6.833	0	262	Nucleolus_16_Right
72842	7	0	557	Nucleolus_16_Right
72843	7.167	0	1107	Nucleolus_16_Right
72844	7.333	0	1543	Nucleolus_16_Right
72845	7.5	0	1253	Nucleolus_16_Right
72846	7.667	0	614	Nucleolus_16_Right
72847	7.833	0	236	Nucleolus_16_Right
72848	8	0	106	Nucleolus_16_Right
72849	8.167	0	79	Nucleolus_16_Right
72850	8.333	0	94	Nucleolus_16_Right
72851	8.5	0	130	Nucleolus_16_Right
72852	8.667	0	164	Nucleolus_16_Right
72853	8.833	0	174	Nucleolus_16_Right
72854	9	1	162	Nucleolus_16_Right
72855	9.167	2	149	Nucleolus_16_Right
72856	9.333	2	144	Nucleolus_16_Right
72857	9.5	1	136	Nucleolus_16_Right
72858	9.667	1	113	Nucleolus_16_Right
72859	9.833	0	83	Nucleolus_16_Right
72860	10	0	61	Nucleolus_16_Right
72861	10.167	0	54	Nucleolus_16_Right
72862	10.333	0	67	Nucleolus_16_Right
72863	10.5	0	115	Nucleolus_16_Right
72864	10.667	0	249	Nucleolus_16_Right
72865	10.833	0	550	Nucleolus_16_Right
72866	11	0	940	Nucleolus_16_Right
72867	11.167	0	982	Nucleolus_16_Right
72868	11.333	0	590	Nucleolus_16_Right
72869	11.5	0	243	Nucleolus_16_Right
72870	11.667	0	98	Nucleolus_16_Right
72871	11.833	0	57	Nucleolus_16_Right
72872	12	0	52	Nucleolus_16_Right
72873	12.167	0	59	Nucleolus_16_Right
72874	12.333	0	67	Nucleolus_16_Right
72875	12.5	0	77	Nucleolus_16_Right
72876	12.667	0	94	Nucleolus_16_Right
72877	12.833	0	125	Nucleolus_16_Right
72878	13	0	163	Nucleolus_16_Right
72879	13.167	0	181	Nucleolus_16_Right
72880	13.333	0	166	Nucleolus_16_Right
72881	13.5	0	135	Nucleolus_16_Right
72882	13.667	0	112	Nucleolus_16_Right
72883	13.833	0	104	Nucleolus_16_Right
72884	14	0	111	Nucleolus_16_Right
72885	14.167	0	130	Nucleolus_16_Right
72886	14.333	0	158	Nucleolus_16_Right
72887	14.5	0	181	Nucleolus_16_Right
72888	14.667	0	182	Nucleolus_16_Right
72889	14.833	0	157	Nucleolus_16_Right
72890	15	0	124	Nucleolus_16_Right
72891	15.167	0	95	Nucleolus_16_Right
72892	15.333	0	71	Nucleolus_16_Right
72893	15.5	0	50	Nucleolus_16_Right
72894	15.667	0	37	Nucleolus_16_Right
72895	15.833	0	32	Nucleolus_16_Right
72896	16	0	38	Nucleolus_16_Right
72897	16.167	0	53	Nucleolus_16_Right
72898	16.333	0	65	Nucleolus_16_Right
72899	16.5	0	64	Nucleolus_16_Right
72900	0	9900	2752	Nucleolus_17_Left
72901	0.077	13311	2064	Nucleolus_17_Left
72902	0.154	14727	1614	Nucleolus_17_Left
72903	0.231	14265	1559	Nucleolus_17_Left
72904	0.308	13168	1931	Nucleolus_17_Left
72905	0.385	12487	2724	Nucleolus_17_Left
72906	0.462	12653	3631	Nucleolus_17_Left
72907	0.538	13669	3924	Nucleolus_17_Left
72908	0.615	15337	3375	Nucleolus_17_Left
72909	0.692	17404	2686	Nucleolus_17_Left
72910	0.769	19621	2424	Nucleolus_17_Left
72911	0.846	21717	2566	Nucleolus_17_Left
72912	0.923	23365	2648	Nucleolus_17_Left
72913	1	24230	2180	Nucleolus_17_Left
72914	1.077	24002	1354	Nucleolus_17_Left
72915	1.154	22199	708	Nucleolus_17_Left
72916	1.231	18164	381	Nucleolus_17_Left
72917	1.308	12101	244	Nucleolus_17_Left
72918	1.385	6056	186	Nucleolus_17_Left
72919	1.462	2210	157	Nucleolus_17_Left
72920	1.538	619	150	Nucleolus_17_Left
72921	1.615	151	169	Nucleolus_17_Left
72922	1.692	38	226	Nucleolus_17_Left
72923	1.769	11	311	Nucleolus_17_Left
72924	1.846	4	379	Nucleolus_17_Left
72925	1.923	2	372	Nucleolus_17_Left
72926	2	1	296	Nucleolus_17_Left
72927	2.077	0	202	Nucleolus_17_Left
72928	2.154	0	121	Nucleolus_17_Left
72929	2.231	0	64	Nucleolus_17_Left
72930	2.308	0	30	Nucleolus_17_Left
72931	2.385	0	13	Nucleolus_17_Left
72932	2.462	1	5	Nucleolus_17_Left
72933	2.538	1	3	Nucleolus_17_Left
72934	2.615	1	2	Nucleolus_17_Left
72935	2.692	1	3	Nucleolus_17_Left
72936	2.769	1	5	Nucleolus_17_Left
72937	2.846	0	7	Nucleolus_17_Left
72938	2.923	0	8	Nucleolus_17_Left
72939	3	0	8	Nucleolus_17_Left
72940	3.077	0	9	Nucleolus_17_Left
72941	3.154	0	12	Nucleolus_17_Left
72942	3.231	0	23	Nucleolus_17_Left
72943	3.308	0	47	Nucleolus_17_Left
72944	3.385	0	83	Nucleolus_17_Left
72945	3.462	0	112	Nucleolus_17_Left
72946	3.538	0	113	Nucleolus_17_Left
72947	3.615	0	88	Nucleolus_17_Left
72948	3.692	0	60	Nucleolus_17_Left
72949	3.769	0	41	Nucleolus_17_Left
72950	3.846	0	33	Nucleolus_17_Left
72951	3.923	0	35	Nucleolus_17_Left
72952	4	0	53	Nucleolus_17_Left
72953	4.077	0	101	Nucleolus_17_Left
72954	4.154	0	203	Nucleolus_17_Left
72955	4.231	0	369	Nucleolus_17_Left
72956	4.308	0	563	Nucleolus_17_Left
72957	4.385	0	727	Nucleolus_17_Left
72958	4.462	0	856	Nucleolus_17_Left
72959	4.538	0	979	Nucleolus_17_Left
72960	4.615	0	1065	Nucleolus_17_Left
72961	4.692	0	1042	Nucleolus_17_Left
72962	4.769	1	918	Nucleolus_17_Left
72963	4.846	1	797	Nucleolus_17_Left
72964	4.923	1	774	Nucleolus_17_Left
72965	5	1	878	Nucleolus_17_Left
72966	5.077	2	1095	Nucleolus_17_Left
72967	5.154	2	1363	Nucleolus_17_Left
72968	5.231	2	1561	Nucleolus_17_Left
72969	5.308	1	1516	Nucleolus_17_Left
72970	5.385	1	1160	Nucleolus_17_Left
72971	5.462	1	696	Nucleolus_17_Left
72972	5.538	1	361	Nucleolus_17_Left
72973	5.615	0	199	Nucleolus_17_Left
72974	5.692	0	147	Nucleolus_17_Left
72975	5.769	1	147	Nucleolus_17_Left
72976	5.846	1	158	Nucleolus_17_Left
72977	5.923	3	148	Nucleolus_17_Left
72978	6	6	137	Nucleolus_17_Left
72979	6.077	7	187	Nucleolus_17_Left
72980	6.154	5	462	Nucleolus_17_Left
72981	6.231	3	1526	Nucleolus_17_Left
72982	6.308	1	4318	Nucleolus_17_Left
72983	6.385	1	7391	Nucleolus_17_Left
72984	6.462	0	6574	Nucleolus_17_Left
72985	6.538	0	3330	Nucleolus_17_Left
72986	6.615	1	1237	Nucleolus_17_Left
72987	6.692	1	447	Nucleolus_17_Left
72988	6.769	1	193	Nucleolus_17_Left
72989	6.846	1	108	Nucleolus_17_Left
72990	6.923	1	81	Nucleolus_17_Left
72991	7	1	87	Nucleolus_17_Left
72992	7.077	1	138	Nucleolus_17_Left
72993	7.154	2	311	Nucleolus_17_Left
72994	7.231	3	799	Nucleolus_17_Left
72995	7.308	4	1759	Nucleolus_17_Left
72996	7.385	8	2538	Nucleolus_17_Left
72997	7.462	15	2142	Nucleolus_17_Left
72998	7.538	26	1173	Nucleolus_17_Left
72999	7.615	43	533	Nucleolus_17_Left
73000	0	9900	2752	Nucleolus_17_Right
73001	0.062	5966	3283	Nucleolus_17_Right
73002	0.125	3037	3475	Nucleolus_17_Right
73003	0.188	1440	3606	Nucleolus_17_Right
73004	0.25	735	3896	Nucleolus_17_Right
73005	0.312	475	4066	Nucleolus_17_Right
73006	0.375	437	3624	Nucleolus_17_Right
73007	0.438	578	2752	Nucleolus_17_Right
73008	0.5	995	2118	Nucleolus_17_Right
73009	0.562	1922	2072	Nucleolus_17_Right
73010	0.625	3666	2804	Nucleolus_17_Right
73011	0.688	6432	4634	Nucleolus_17_Right
73012	0.75	10255	7546	Nucleolus_17_Right
73013	0.812	15176	10243	Nucleolus_17_Right
73014	0.875	21108	10758	Nucleolus_17_Right
73015	0.938	26986	8666	Nucleolus_17_Right
73016	1	29924	5411	Nucleolus_17_Right
73017	1.062	26704	2663	Nucleolus_17_Right
73018	1.125	17988	1048	Nucleolus_17_Right
73019	1.188	8899	341	Nucleolus_17_Right
73020	1.25	3318	101	Nucleolus_17_Right
73021	1.312	1009	33	Nucleolus_17_Right
73022	1.375	279	16	Nucleolus_17_Right
73023	1.438	78	23	Nucleolus_17_Right
73024	1.5	24	68	Nucleolus_17_Right
73025	1.562	8	249	Nucleolus_17_Right
73026	1.625	3	814	Nucleolus_17_Right
73027	1.688	1	1826	Nucleolus_17_Right
73028	1.75	0	2345	Nucleolus_17_Right
73029	1.812	0	1722	Nucleolus_17_Right
73030	1.875	0	896	Nucleolus_17_Right
73031	1.938	0	464	Nucleolus_17_Right
73032	2	0	307	Nucleolus_17_Right
73033	2.062	0	255	Nucleolus_17_Right
73034	2.125	0	231	Nucleolus_17_Right
73035	2.188	0	214	Nucleolus_17_Right
73036	2.25	0	205	Nucleolus_17_Right
73037	2.312	0	194	Nucleolus_17_Right
73038	2.375	0	169	Nucleolus_17_Right
73039	2.438	0	131	Nucleolus_17_Right
73040	2.5	0	91	Nucleolus_17_Right
73041	2.562	0	58	Nucleolus_17_Right
73042	2.625	0	37	Nucleolus_17_Right
73043	2.688	0	27	Nucleolus_17_Right
73044	2.75	0	27	Nucleolus_17_Right
73045	2.812	0	36	Nucleolus_17_Right
73046	2.875	0	58	Nucleolus_17_Right
73047	2.938	0	95	Nucleolus_17_Right
73048	3	0	142	Nucleolus_17_Right
73049	3.062	0	189	Nucleolus_17_Right
73050	3.125	0	215	Nucleolus_17_Right
73051	3.188	0	203	Nucleolus_17_Right
73052	3.25	0	164	Nucleolus_17_Right
73053	3.312	0	127	Nucleolus_17_Right
73054	3.375	0	104	Nucleolus_17_Right
73055	3.438	0	96	Nucleolus_17_Right
73056	3.5	0	101	Nucleolus_17_Right
73057	3.562	0	121	Nucleolus_17_Right
73058	3.625	0	166	Nucleolus_17_Right
73059	3.688	0	248	Nucleolus_17_Right
73060	3.75	0	348	Nucleolus_17_Right
73061	3.812	0	391	Nucleolus_17_Right
73062	3.875	0	330	Nucleolus_17_Right
73063	3.938	0	224	Nucleolus_17_Right
73064	4	0	153	Nucleolus_17_Right
73065	4.062	0	143	Nucleolus_17_Right
73066	4.125	0	202	Nucleolus_17_Right
73067	4.188	0	343	Nucleolus_17_Right
73068	4.25	0	531	Nucleolus_17_Right
73069	4.312	0	663	Nucleolus_17_Right
73070	4.375	0	707	Nucleolus_17_Right
73071	4.438	0	766	Nucleolus_17_Right
73072	4.5	0	913	Nucleolus_17_Right
73073	4.562	0	1039	Nucleolus_17_Right
73074	4.625	0	873	Nucleolus_17_Right
73075	4.688	0	479	Nucleolus_17_Right
73076	4.75	0	208	Nucleolus_17_Right
73077	4.812	0	111	Nucleolus_17_Right
73078	4.875	0	102	Nucleolus_17_Right
73079	4.938	0	132	Nucleolus_17_Right
73080	5	0	161	Nucleolus_17_Right
73081	5.062	0	158	Nucleolus_17_Right
73082	5.125	0	137	Nucleolus_17_Right
73083	5.188	0	130	Nucleolus_17_Right
73084	5.25	0	153	Nucleolus_17_Right
73085	5.312	0	209	Nucleolus_17_Right
73086	5.375	0	284	Nucleolus_17_Right
73087	5.438	0	345	Nucleolus_17_Right
73088	5.5	0	365	Nucleolus_17_Right
73089	5.562	0	353	Nucleolus_17_Right
73090	5.625	0	331	Nucleolus_17_Right
73091	5.688	1	303	Nucleolus_17_Right
73092	5.75	3	264	Nucleolus_17_Right
73093	5.812	7	232	Nucleolus_17_Right
73094	5.875	16	230	Nucleolus_17_Right
73095	5.938	29	290	Nucleolus_17_Right
73096	6	39	457	Nucleolus_17_Right
73097	6.062	46	754	Nucleolus_17_Right
73098	6.125	50	1071	Nucleolus_17_Right
73099	6.188	55	1193	Nucleolus_17_Right
73100	0	770	1491	Nucleolus_18_Left
73101	0.067	508	887	Nucleolus_18_Left
73102	0.133	371	460	Nucleolus_18_Left
73103	0.2	309	268	Nucleolus_18_Left
73104	0.267	292	229	Nucleolus_18_Left
73105	0.333	304	311	Nucleolus_18_Left
73106	0.4	349	531	Nucleolus_18_Left
73107	0.467	473	856	Nucleolus_18_Left
73108	0.533	828	1105	Nucleolus_18_Left
73109	0.6	1832	1126	Nucleolus_18_Left
73110	0.667	4339	974	Nucleolus_18_Left
73111	0.733	9196	795	Nucleolus_18_Left
73112	0.8	15922	689	Nucleolus_18_Left
73113	0.867	22441	710	Nucleolus_18_Left
73114	0.933	26701	902	Nucleolus_18_Left
73115	1	27749	1364	Nucleolus_18_Left
73116	1.067	25521	2346	Nucleolus_18_Left
73117	1.133	20647	4116	Nucleolus_18_Left
73118	1.2	14375	6021	Nucleolus_18_Left
73119	1.267	8264	6266	Nucleolus_18_Left
73120	1.333	3726	4737	Nucleolus_18_Left
73121	1.4	1272	3147	Nucleolus_18_Left
73122	1.467	331	2281	Nucleolus_18_Left
73123	1.533	70	1967	Nucleolus_18_Left
73124	1.6	13	1887	Nucleolus_18_Left
73125	1.667	3	1770	Nucleolus_18_Left
73126	1.733	1	1481	Nucleolus_18_Left
73127	1.8	0	1062	Nucleolus_18_Left
73128	1.867	1	654	Nucleolus_18_Left
73129	1.933	2	364	Nucleolus_18_Left
73130	2	5	201	Nucleolus_18_Left
73131	2.067	12	117	Nucleolus_18_Left
73132	2.133	25	75	Nucleolus_18_Left
73133	2.2	48	60	Nucleolus_18_Left
73134	2.267	85	66	Nucleolus_18_Left
73135	2.333	149	85	Nucleolus_18_Left
73136	2.4	249	98	Nucleolus_18_Left
73137	2.467	386	90	Nucleolus_18_Left
73138	2.533	529	68	Nucleolus_18_Left
73139	2.6	631	48	Nucleolus_18_Left
73140	2.667	672	38	Nucleolus_18_Left
73141	2.733	695	35	Nucleolus_18_Left
73142	2.8	775	42	Nucleolus_18_Left
73143	2.867	998	60	Nucleolus_18_Left
73144	2.933	1451	90	Nucleolus_18_Left
73145	3	2200	128	Nucleolus_18_Left
73146	3.067	3216	158	Nucleolus_18_Left
73147	3.133	4313	176	Nucleolus_18_Left
73148	3.2	5172	200	Nucleolus_18_Left
73149	3.267	5470	263	Nucleolus_18_Left
73150	3.333	5070	415	Nucleolus_18_Left
73151	3.4	4155	714	Nucleolus_18_Left
73152	3.467	3110	1170	Nucleolus_18_Left
73153	3.533	2254	1719	Nucleolus_18_Left
73154	3.6	1697	2338	Nucleolus_18_Left
73155	3.667	1404	3037	Nucleolus_18_Left
73156	3.733	1304	3537	Nucleolus_18_Left
73157	3.8	1334	3272	Nucleolus_18_Left
73158	3.867	1456	2318	Nucleolus_18_Left
73159	3.933	1627	1414	Nucleolus_18_Left
73160	4	1776	903	Nucleolus_18_Left
73161	4.067	1807	696	Nucleolus_18_Left
73162	4.133	1651	666	Nucleolus_18_Left
73163	4.2	1327	755	Nucleolus_18_Left
73164	4.267	929	934	Nucleolus_18_Left
73165	4.333	561	1130	Nucleolus_18_Left
73166	4.4	288	1224	Nucleolus_18_Left
73167	4.467	125	1149	Nucleolus_18_Left
73168	4.533	47	949	Nucleolus_18_Left
73169	4.6	16	713	Nucleolus_18_Left
73170	4.667	5	503	Nucleolus_18_Left
73171	4.733	2	346	Nucleolus_18_Left
73172	4.8	1	241	Nucleolus_18_Left
73173	4.867	0	176	Nucleolus_18_Left
73174	4.933	0	148	Nucleolus_18_Left
73175	5	0	157	Nucleolus_18_Left
73176	5.067	0	217	Nucleolus_18_Left
73177	5.133	0	351	Nucleolus_18_Left
73178	5.2	0	568	Nucleolus_18_Left
73179	5.267	0	812	Nucleolus_18_Left
73180	5.333	0	955	Nucleolus_18_Left
73181	5.4	0	897	Nucleolus_18_Left
73182	5.467	0	697	Nucleolus_18_Left
73183	5.533	0	492	Nucleolus_18_Left
73184	5.6	0	351	Nucleolus_18_Left
73185	5.667	0	283	Nucleolus_18_Left
73186	5.733	0	281	Nucleolus_18_Left
73187	5.8	0	345	Nucleolus_18_Left
73188	5.867	0	471	Nucleolus_18_Left
73189	5.933	0	626	Nucleolus_18_Left
73190	6	0	744	Nucleolus_18_Left
73191	6.067	0	785	Nucleolus_18_Left
73192	6.133	0	768	Nucleolus_18_Left
73193	6.2	0	714	Nucleolus_18_Left
73194	6.267	0	615	Nucleolus_18_Left
73195	6.333	0	473	Nucleolus_18_Left
73196	6.4	0	318	Nucleolus_18_Left
73197	6.467	0	186	Nucleolus_18_Left
73198	6.533	0	100	Nucleolus_18_Left
73199	6.6	0	58	Nucleolus_18_Left
73200	0	770	1491	Nucleolus_18_Right
73201	0.091	1241	1868	Nucleolus_18_Right
73202	0.182	2036	1697	Nucleolus_18_Right
73203	0.273	3277	1265	Nucleolus_18_Right
73204	0.364	5005	1015	Nucleolus_18_Right
73205	0.455	7108	1189	Nucleolus_18_Right
73206	0.545	9347	2180	Nucleolus_18_Right
73207	0.636	11477	4930	Nucleolus_18_Right
73208	0.727	13339	10115	Nucleolus_18_Right
73209	0.818	14837	15588	Nucleolus_18_Right
73210	0.909	15891	17677	Nucleolus_18_Right
73211	1	16415	16550	Nucleolus_18_Right
73212	1.091	16345	14548	Nucleolus_18_Right
73213	1.182	15775	12646	Nucleolus_18_Right
73214	1.273	15027	10830	Nucleolus_18_Right
73215	1.364	14397	9213	Nucleolus_18_Right
73216	1.455	13749	8039	Nucleolus_18_Right
73217	1.545	12345	6944	Nucleolus_18_Right
73218	1.636	9485	5132	Nucleolus_18_Right
73219	1.727	5686	2816	Nucleolus_18_Right
73220	1.818	2543	1189	Nucleolus_18_Right
73221	1.909	871	500	Nucleolus_18_Right
73222	2	247	281	Nucleolus_18_Right
73223	2.091	63	215	Nucleolus_18_Right
73224	2.182	16	187	Nucleolus_18_Right
73225	2.273	4	180	Nucleolus_18_Right
73226	2.364	1	209	Nucleolus_18_Right
73227	2.455	0	280	Nucleolus_18_Right
73228	2.545	0	354	Nucleolus_18_Right
73229	2.636	1	362	Nucleolus_18_Right
73230	2.727	1	301	Nucleolus_18_Right
73231	2.818	2	234	Nucleolus_18_Right
73232	2.909	3	202	Nucleolus_18_Right
73233	3	4	206	Nucleolus_18_Right
73234	3.091	5	225	Nucleolus_18_Right
73235	3.182	4	234	Nucleolus_18_Right
73236	3.273	3	231	Nucleolus_18_Right
73237	3.364	2	250	Nucleolus_18_Right
73238	3.455	1	347	Nucleolus_18_Right
73239	3.545	1	561	Nucleolus_18_Right
73240	3.636	0	800	Nucleolus_18_Right
73241	3.727	0	791	Nucleolus_18_Right
73242	3.818	0	527	Nucleolus_18_Right
73243	3.909	0	300	Nucleolus_18_Right
73244	4	0	224	Nucleolus_18_Right
73245	4.091	0	303	Nucleolus_18_Right
73246	4.182	0	618	Nucleolus_18_Right
73247	4.273	0	1246	Nucleolus_18_Right
73248	4.364	0	1909	Nucleolus_18_Right
73249	4.455	0	2118	Nucleolus_18_Right
73250	4.545	0	1796	Nucleolus_18_Right
73251	4.636	0	1254	Nucleolus_18_Right
73252	4.727	0	798	Nucleolus_18_Right
73253	4.818	0	515	Nucleolus_18_Right
73254	4.909	0	355	Nucleolus_18_Right
73255	5	0	263	Nucleolus_18_Right
73256	5.091	0	215	Nucleolus_18_Right
73257	5.182	0	211	Nucleolus_18_Right
73258	5.273	0	257	Nucleolus_18_Right
73259	5.364	0	350	Nucleolus_18_Right
73260	5.455	0	451	Nucleolus_18_Right
73261	5.545	0	508	Nucleolus_18_Right
73262	5.636	0	513	Nucleolus_18_Right
73263	5.727	0	502	Nucleolus_18_Right
73264	5.818	0	493	Nucleolus_18_Right
73265	5.909	0	469	Nucleolus_18_Right
73266	6	0	407	Nucleolus_18_Right
73267	6.091	0	313	Nucleolus_18_Right
73268	6.182	0	224	Nucleolus_18_Right
73269	6.273	0	163	Nucleolus_18_Right
73270	6.364	0	130	Nucleolus_18_Right
73271	6.455	0	115	Nucleolus_18_Right
73272	6.545	0	119	Nucleolus_18_Right
73273	6.636	0	150	Nucleolus_18_Right
73274	6.727	0	222	Nucleolus_18_Right
73275	6.818	0	325	Nucleolus_18_Right
73276	6.909	0	379	Nucleolus_18_Right
73277	7	0	315	Nucleolus_18_Right
73278	7.091	1	207	Nucleolus_18_Right
73279	7.182	1	143	Nucleolus_18_Right
73280	7.273	1	138	Nucleolus_18_Right
73281	7.364	1	181	Nucleolus_18_Right
73282	7.455	1	256	Nucleolus_18_Right
73283	7.545	1	332	Nucleolus_18_Right
73284	7.636	1	410	Nucleolus_18_Right
73285	7.727	2	529	Nucleolus_18_Right
73286	7.818	3	694	Nucleolus_18_Right
73287	7.909	3	790	Nucleolus_18_Right
73288	8	2	680	Nucleolus_18_Right
73289	8.091	2	440	Nucleolus_18_Right
73290	8.182	1	242	Nucleolus_18_Right
73291	8.273	1	133	Nucleolus_18_Right
73292	8.364	1	87	Nucleolus_18_Right
73293	8.455	2	77	Nucleolus_18_Right
73294	8.545	3	94	Nucleolus_18_Right
73295	8.636	5	137	Nucleolus_18_Right
73296	8.727	8	203	Nucleolus_18_Right
73297	8.818	11	285	Nucleolus_18_Right
73298	8.909	13	363	Nucleolus_18_Right
73299	9	17	399	Nucleolus_18_Right
73300	0	22553	9247	Nucleolus_2_Left
73301	1	22694	9568	Nucleolus_2_Left
73302	2	22304	8599	Nucleolus_2_Left
73303	3	20341	7459	Nucleolus_2_Left
73304	4	16411	7175	Nucleolus_2_Left
73305	5	11570	8122	Nucleolus_2_Left
73306	6	7410	9755	Nucleolus_2_Left
73307	7	4650	9986	Nucleolus_2_Left
73308	8	3052	7302	Nucleolus_2_Left
73309	9	2114	3921	Nucleolus_2_Left
73310	10	1481	2061	Nucleolus_2_Left
73311	11	1010	1584	Nucleolus_2_Left
73312	12	673	2054	Nucleolus_2_Left
73313	13	460	3395	Nucleolus_2_Left
73314	14	350	4856	Nucleolus_2_Left
73315	15	325	4672	Nucleolus_2_Left
73316	16	385	2847	Nucleolus_2_Left
73317	17	558	1246	Nucleolus_2_Left
73318	18	906	528	Nucleolus_2_Left
73319	19	1492	323	Nucleolus_2_Left
73320	20	2299	350	Nucleolus_2_Left
73321	21	3088	537	Nucleolus_2_Left
73322	22	3330	792	Nucleolus_2_Left
73323	23	2646	855	Nucleolus_2_Left
73324	24	1449	617	Nucleolus_2_Left
73325	25	543	324	Nucleolus_2_Left
73326	26	148	150	Nucleolus_2_Left
73327	27	33	81	Nucleolus_2_Left
73328	28	7	70	Nucleolus_2_Left
73329	29	1	113	Nucleolus_2_Left
73330	30	0	275	Nucleolus_2_Left
73331	31	0	706	Nucleolus_2_Left
73332	32	0	1494	Nucleolus_2_Left
73333	33	0	2207	Nucleolus_2_Left
73334	34	0	2161	Nucleolus_2_Left
73335	35	0	1571	Nucleolus_2_Left
73336	36	0	1087	Nucleolus_2_Left
73337	37	0	894	Nucleolus_2_Left
73338	38	0	860	Nucleolus_2_Left
73339	39	0	755	Nucleolus_2_Left
73340	40	0	479	Nucleolus_2_Left
73341	41	0	209	Nucleolus_2_Left
73342	42	0	71	Nucleolus_2_Left
73343	43	0	22	Nucleolus_2_Left
73344	44	0	7	Nucleolus_2_Left
73345	45	0	3	Nucleolus_2_Left
73346	46	0	4	Nucleolus_2_Left
73347	47	0	10	Nucleolus_2_Left
73348	48	0	30	Nucleolus_2_Left
73349	49	0	86	Nucleolus_2_Left
73350	50	0	208	Nucleolus_2_Left
73351	51	0	387	Nucleolus_2_Left
73352	52	0	494	Nucleolus_2_Left
73353	53	0	424	Nucleolus_2_Left
73354	54	0	284	Nucleolus_2_Left
73355	55	0	215	Nucleolus_2_Left
73356	56	0	258	Nucleolus_2_Left
73357	57	0	450	Nucleolus_2_Left
73358	58	0	812	Nucleolus_2_Left
73359	59	0	1108	Nucleolus_2_Left
73360	60	0	964	Nucleolus_2_Left
73361	61	0	554	Nucleolus_2_Left
73362	62	0	268	Nucleolus_2_Left
73363	63	0	149	Nucleolus_2_Left
73364	64	0	118	Nucleolus_2_Left
73365	65	0	150	Nucleolus_2_Left
73366	66	0	321	Nucleolus_2_Left
73367	67	0	867	Nucleolus_2_Left
73368	68	0	1855	Nucleolus_2_Left
73369	69	0	2311	Nucleolus_2_Left
73370	70	0	1594	Nucleolus_2_Left
73371	71	0	732	Nucleolus_2_Left
73372	72	0	297	Nucleolus_2_Left
73373	73	0	137	Nucleolus_2_Left
73374	74	0	81	Nucleolus_2_Left
73375	75	0	59	Nucleolus_2_Left
73376	76	0	48	Nucleolus_2_Left
73377	77	0	43	Nucleolus_2_Left
73378	78	0	43	Nucleolus_2_Left
73379	79	0	55	Nucleolus_2_Left
73380	80	0	90	Nucleolus_2_Left
73381	81	0	184	Nucleolus_2_Left
73382	82	0	422	Nucleolus_2_Left
73383	83	0	971	Nucleolus_2_Left
73384	84	0	1989	Nucleolus_2_Left
73385	85	0	3205	Nucleolus_2_Left
73386	86	0	3718	Nucleolus_2_Left
73387	87	0	3121	Nucleolus_2_Left
73388	88	0	2151	Nucleolus_2_Left
73389	89	0	1479	Nucleolus_2_Left
73390	90	0	1180	Nucleolus_2_Left
73391	91	0	1146	Nucleolus_2_Left
73392	92	0	1330	Nucleolus_2_Left
73393	93	0	1756	Nucleolus_2_Left
73394	94	0	2446	Nucleolus_2_Left
73395	95	0	3161	Nucleolus_2_Left
73396	96	1	3145	Nucleolus_2_Left
73397	97	2	2050	Nucleolus_2_Left
73398	98	3	873	Nucleolus_2_Left
73399	99	4	313	Nucleolus_2_Left
73400	0	894	18306	Nucleolus_3_Left
73401	0.059	758	23062	Nucleolus_3_Left
73402	0.118	846	23417	Nucleolus_3_Left
73403	0.176	1169	20586	Nucleolus_3_Left
73404	0.235	1856	16901	Nucleolus_3_Left
73405	0.294	3142	13672	Nucleolus_3_Left
73406	0.353	5283	11178	Nucleolus_3_Left
73407	0.412	8244	9244	Nucleolus_3_Left
73408	0.471	11358	7668	Nucleolus_3_Left
73409	0.529	13478	6419	Nucleolus_3_Left
73410	0.588	13865	5588	Nucleolus_3_Left
73411	0.647	12891	5138	Nucleolus_3_Left
73412	0.706	11707	4855	Nucleolus_3_Left
73413	0.765	11395	4635	Nucleolus_3_Left
73414	0.824	12637	4711	Nucleolus_3_Left
73415	0.882	15632	5522	Nucleolus_3_Left
73416	0.941	19324	7253	Nucleolus_3_Left
73417	1	20476	8887	Nucleolus_3_Left
73418	1.059	16078	7991	Nucleolus_3_Left
73419	1.118	8499	4507	Nucleolus_3_Left
73420	1.176	2979	1643	Nucleolus_3_Left
73421	1.235	746	479	Nucleolus_3_Left
73422	1.294	154	152	Nucleolus_3_Left
73423	1.353	32	69	Nucleolus_3_Left
73424	1.412	8	47	Nucleolus_3_Left
73425	1.471	2	41	Nucleolus_3_Left
73426	1.529	1	40	Nucleolus_3_Left
73427	1.588	1	40	Nucleolus_3_Left
73428	1.647	0	40	Nucleolus_3_Left
73429	1.706	0	39	Nucleolus_3_Left
73430	1.765	0	34	Nucleolus_3_Left
73431	1.824	0	28	Nucleolus_3_Left
73432	1.882	0	23	Nucleolus_3_Left
73433	1.941	0	19	Nucleolus_3_Left
73434	2	0	18	Nucleolus_3_Left
73435	2.059	0	19	Nucleolus_3_Left
73436	2.118	0	22	Nucleolus_3_Left
73437	2.176	0	27	Nucleolus_3_Left
73438	2.235	1	37	Nucleolus_3_Left
73439	2.294	1	58	Nucleolus_3_Left
73440	2.353	1	107	Nucleolus_3_Left
73441	2.412	1	231	Nucleolus_3_Left
73442	2.471	0	517	Nucleolus_3_Left
73443	2.529	0	969	Nucleolus_3_Left
73444	2.588	0	1285	Nucleolus_3_Left
73445	2.647	0	1169	Nucleolus_3_Left
73446	2.706	0	835	Nucleolus_3_Left
73447	2.765	0	570	Nucleolus_3_Left
73448	2.824	0	428	Nucleolus_3_Left
73449	2.882	0	361	Nucleolus_3_Left
73450	2.941	0	321	Nucleolus_3_Left
73451	3	0	288	Nucleolus_3_Left
73452	3.059	0	257	Nucleolus_3_Left
73453	3.118	0	229	Nucleolus_3_Left
73454	3.176	0	205	Nucleolus_3_Left
73455	3.235	0	190	Nucleolus_3_Left
73456	3.294	0	192	Nucleolus_3_Left
73457	3.353	0	207	Nucleolus_3_Left
73458	3.412	0	213	Nucleolus_3_Left
73459	3.471	0	181	Nucleolus_3_Left
73460	3.529	0	123	Nucleolus_3_Left
73461	3.588	0	73	Nucleolus_3_Left
73462	3.647	0	48	Nucleolus_3_Left
73463	3.706	0	44	Nucleolus_3_Left
73464	3.765	0	64	Nucleolus_3_Left
73465	3.824	0	122	Nucleolus_3_Left
73466	3.882	0	249	Nucleolus_3_Left
73467	3.941	0	475	Nucleolus_3_Left
73468	4	0	773	Nucleolus_3_Left
73469	4.059	0	995	Nucleolus_3_Left
73470	4.118	0	981	Nucleolus_3_Left
73471	4.176	0	756	Nucleolus_3_Left
73472	4.235	0	489	Nucleolus_3_Left
73473	4.294	0	293	Nucleolus_3_Left
73474	4.353	0	191	Nucleolus_3_Left
73475	4.412	0	164	Nucleolus_3_Left
73476	4.471	0	198	Nucleolus_3_Left
73477	4.529	0	282	Nucleolus_3_Left
73478	4.588	0	356	Nucleolus_3_Left
73479	4.647	0	321	Nucleolus_3_Left
73480	4.706	0	198	Nucleolus_3_Left
73481	4.765	0	97	Nucleolus_3_Left
73482	4.824	0	49	Nucleolus_3_Left
73483	4.882	0	37	Nucleolus_3_Left
73484	4.941	0	48	Nucleolus_3_Left
73485	5	0	96	Nucleolus_3_Left
73486	5.059	0	234	Nucleolus_3_Left
73487	5.118	0	564	Nucleolus_3_Left
73488	5.176	0	1136	Nucleolus_3_Left
73489	5.235	0	1669	Nucleolus_3_Left
73490	5.294	0	1665	Nucleolus_3_Left
73491	5.353	0	1121	Nucleolus_3_Left
73492	5.412	1	539	Nucleolus_3_Left
73493	5.471	1	210	Nucleolus_3_Left
73494	5.529	2	81	Nucleolus_3_Left
73495	5.588	5	41	Nucleolus_3_Left
73496	5.647	13	37	Nucleolus_3_Left
73497	5.706	40	49	Nucleolus_3_Left
73498	5.765	114	71	Nucleolus_3_Left
[truncated: 12,300 more rows]

## Sheet: Fig.3e_Inside_Outside_intensity
LineProfile#	Inside	Outside
1	5377.62	72.125
2	4301.6	97.4
3	622	2225.86
4	1861.07	781
5	6505	415
6	2786.29	121
7	6463.2	1303.8
8	1165.43	118.143
9	2139.2	73.4
10	6384	822.667
11	1520.33	34.7778
12	677.5	6668.5
13	2325	271.857
14	3285.78	965.667
15	629.125	1173.25
16	1420.83	2810.33
17	9247	8599
18	16003.8	31.2222
19	7249	314.5
20	7571.86	2260.14
21	7221.29	1133.14
22	6805	7642.2
23	8552.33	4776.67
24	4663.14	120.429
25	8722.5	138.167
26	11418.6	599.2
27	3911.5	42.6667
28	7881	213.778
29	8612.62	23.25
30	9674	295.667
31	4548.38	3.375
32	4484.55	203.364
33	3920	285.2
34	2216.17	2124.17
35	1358.06	65.1875
36	1132.08	388.25
37	1167	45.1333
38	1140.54	24.1538
39	337	702.118
40	125.462	107
41	5864.22	436.778
42	3893.7	30.5
43	94.1111	1137.56
44	505.875	637.875
45	992.615	222.538
46	375.952	69.0952
47	590.9	115.3
48	495.364	17.8182
49	358.438	196.375
50	346.214	300.571
51	3038.8	17
52	3395.27	106.182
53	1503.86	73.4286
54	2578.62	238.625
55	4253.62	1266.38
56	2421.09	55.2727
57	1164.46	688.92
58	260.842	543
59	703.643	616
60	578.6	50.2667
61	433.333	316.889
62	2074.38	26
63	4124.78	111
64	3308.63	452.211
65	1550.78	719.826
66	4452	8454
67	2748.31	23.7692
68	1880.62	31.1875
69	1699.4	242.333
70	1174.88	84.75
71	1713.14	84.5
72	954.333	1848.33
73	2642.83	121.5
74	1963.86	255.857
75	1322.56	195.111
76	1358	2334.83
77	1558	239
78	744.722	58.9444
79	223.933	581.077
80	521	1667
81	4715.88	130.5
82	2944.4	63.8
83	3203	1594.38
84	1891.17	4075.33
85	917.167	57.8333
86	539	40.5
87	1730.31	30.1875
88	792.375	617.875
89	1734.35	116.118
90	1719.2	48.8667
91	449.889	3061.67
92	561.545	20.7273
93	1712.33	287.333
94	546.9	77.4
95	2855.38	116.308
96	2257.9	372.048
97	2624.75	279.375
98	475.167	72.1667
99	388.143	44.1429
100	976.6	74
101	2702.86	88
102	2143.91	196.727
103	2637.57	187.857
104	1804	21.875
105	1880.3	54.5
106	2758.3	26.3
107	2009.89	475.222
108	4790.9	309.4
109	612.167	236.833
110	2464.5	2206
111	2980.83	441.833
112	587.667	374.833
113	1108.25	53
114	1036.86	58.1429
115	954.375	229
116	412.286	360.286
117	752.2	207.733
118	646.333	54.3333
119	2576.4	22.6
120	1214.5	2756.75
121	1370	122.857
122	1431.75	62
123	1447.17	246
124	826.5	2872
125	4120.5	77.25
126	2299.6	465.4
127	1452.57	45.5714
128	2746.07	132.143
129	3047.33	299.333
130	3149.5	43.7857
131	2681.3	115.5
132	1512.85	342.385
133	1421.33	51.4667
134	2862.53	298.684
135	1190.07	202.733
136	1623	821.333

## Sheet: Fig.4a_LineScan
DMSO	DMSO	DMSO	CX-5461	CX-5461	CX-5461	ActD	ActD	ActD
Distance	Bio-psoralen intensity	NPM intensity	Distance	Bio-psoralen intensity	NPM intensity	Distance	Bio-psoralen intensity	NPM intensity
0	2	0	0	135	0	0	155	0
0.0313	0	0	0.0313	137	1	0.0313	212	0
0.0626	1	0	0.0626	117	8	0.0626	308	0
0.0939	4	0	0.0939	86	46	0.0939	370	0
0.1252	13	2	0.1252	58	280	0.1252	318	1
0.1565	29	12	0.1565	41	1449	0.1565	209	3
0.1878	54	81	0.1878	37	5538	0.1878	137	20
0.2191	93	463	0.2191	50	13929	0.2191	114	136
0.2504	160	2065	0.2504	85	22203	0.2504	117	878
0.2817	314	6707	0.2817	162	23798	0.2817	124	4563
0.313	691	15870	0.313	307	19629	0.313	143	16143
0.3443	1520	28318	0.3443	523	14680	0.3443	223	35265
0.3756	2848	39473	0.3756	748	11510	0.3756	470	47691
0.4069	4102	44428	0.4069	915	10285	0.4069	1053	43923
0.4382	4520	41948	0.4382	1085	10479	0.4382	1982	31660
0.4695	4215	34852	0.4695	1435	11426	0.4695	2812	20264
0.5008	3905	27018	0.5008	2127	12346	0.5008	2997	12415
0.5322	4087	20613	0.5322	3009	12585	0.5322	2572	7393
0.5635	4873	15895	0.5635	3448	12034	0.5635	1946	4171
0.5948	6015	12367	0.5948	3188	11106	0.5948	1444	2170
0.6261	6935	9572	0.6261	2726	10249	0.6261	1194	1050
0.6574	7108	7283	0.6574	2361	9632	0.6574	1213	502
0.6887	6531	5445	0.6887	1947	9142	0.6887	1520	260
0.72	5648	4065	0.72	1377	8545	0.72	2134	156
0.7513	4880	3128	0.7513	827	7692	0.7513	2859	111
0.7826	4373	2573	0.7826	471	6660	0.7826	3142	89
0.8139	4016	2306	0.8139	302	5690	0.8139	2616	79
0.8452	3612	2223	0.8452	242	5005	0.8452	1682	75
0.8765	3132	2228	0.8765	232	4695	0.8765	934	77
0.9078	2809	2250	0.9078	223	4719	0.9078	534	78
0.9391	2886	2253	0.9391	185	4959	0.9391	391	74
0.9704	3454	2235	0.9704	127	5289	0.9704	435	61
1.0017	4339	2211	1.0017	88	5659	1.0017	722	45
1.033	5024	2205	1.033	84	6138	1.033	1414	32
1.0643	5061	2242	1.0643	113	6852	1.0643	2352	25
1.0956	4619	2368	1.0956	151	7873	1.0956	2567	22
1.1269	4157	2652	1.1269	173	9110	1.1269	1794	23
1.1582	3866	3187	1.1582	181	10328	1.1582	1008	29
1.1895	3606	4065	1.1895	198	11307	1.1895	614	45
1.2208	3172	5334	1.2208	234	12036	1.2208	463	82
1.2521	2614	6960	1.2521	301	12705	1.2521	405	163
1.2834	2231	8827	1.2834	457	13515	1.2834	381	329
1.3147	2298	10800	1.3147	844	14498	1.3147	394	662
1.346	2948	12832	1.346	1598	15424	1.346	479	1350
1.3773	3996	15059	1.3773	2366	15913	1.3773	704	2777
1.4086	4699	17750	1.4086	2283	15733	1.4086	1162	5565
1.4399	4461	20978	1.4399	1489	15087	1.4399	1885	10307
1.4712	3672	24046	1.4712	847	14641	1.4712	2658	17026
1.5025	3008	25311	1.5025	581	15304	1.5025	3024	24997
1.5338	2643	23178	1.5338	534	18047	1.5338	2713	32852
1.5651	2367	17661	1.5651	513	23507	1.5651	1977	37826
1.5965	1915	10800	1.5965	395	30392	1.5965	1276	35602
1.6278	1248	5129	1.6278	239	33238	1.6278	818	24873
1.6591	609	1831	1.6591	150	26241	1.6591	550	12002
1.6904	214	486	1.6904	142	13454	1.6904	382	3996
1.7217	45	100	1.7217	207	4401	1.7217	274	1003
1.753	0	18	1.753	328	988	1.753	213	225
1.7843	0	3	1.7843	433	174	1.7843	183	57
1.8156	2	1	1.8156	445	28	1.8156	153	19
1.8469	50	0	1.8469	396	5	1.8469	114	8
1.8782	131	0	1.8782	350	1	1.8782	82	4
1.9095	204	0	1.9095	330	0	1.9095	79	2
1.9408	221	0	1.9408	332	0	1.9408	143	1
1.9721	184	0	1.9721	351	0	1.9721	378	0
2.0034	137	0	2.0034	383	0	2.0034	912	0
					0

## Sheet: Fig.4b&c_Intensity_Profile
Normalized distance	NPM intensity	Bio-psoralen intensity	Line name	Sample
0	1594	3221	Nucleolus_10_Left	DMSO
0.038	2229	4027	Nucleolus_10_Left	DMSO
0.077	2883	5192	Nucleolus_10_Left	DMSO
0.115	3376	6502	Nucleolus_10_Left	DMSO
0.154	3583	7275	Nucleolus_10_Left	DMSO
0.192	3495	6705	Nucleolus_10_Left	DMSO
0.231	3200	4952	Nucleolus_10_Left	DMSO
0.269	2819	3154	Nucleolus_10_Left	DMSO
0.308	2455	2034	Nucleolus_10_Left	DMSO
0.346	2168	1586	Nucleolus_10_Left	DMSO
0.385	2000	1651	Nucleolus_10_Left	DMSO
0.423	1976	2185	Nucleolus_10_Left	DMSO
0.462	2109	3180	Nucleolus_10_Left	DMSO
0.5	2367	4502	Nucleolus_10_Left	DMSO
0.538	2633	5856	Nucleolus_10_Left	DMSO
0.577	2727	6919	Nucleolus_10_Left	DMSO
0.615	2540	7502	Nucleolus_10_Left	DMSO
0.654	2169	7521	Nucleolus_10_Left	DMSO
0.692	1828	6890	Nucleolus_10_Left	DMSO
0.731	1682	5614	Nucleolus_10_Left	DMSO
0.769	1816	4031	Nucleolus_10_Left	DMSO
0.808	2308	2686	Nucleolus_10_Left	DMSO
0.846	3250	1907	Nucleolus_10_Left	DMSO
0.885	4684	1712	Nucleolus_10_Left	DMSO
0.923	6473	2028	Nucleolus_10_Left	DMSO
0.962	8174	2672	Nucleolus_10_Left	DMSO
1	9022	3023	Nucleolus_10_Left	DMSO
1.038	8291	2474	Nucleolus_10_Left	DMSO
1.077	6072	1493	Nucleolus_10_Left	DMSO
1.115	3499	811	Nucleolus_10_Left	DMSO
1.154	1646	503	Nucleolus_10_Left	DMSO
1.192	684	409	Nucleolus_10_Left	DMSO
1.231	275	420	Nucleolus_10_Left	DMSO
1.269	115	472	Nucleolus_10_Left	DMSO
1.308	51	502	Nucleolus_10_Left	DMSO
1.346	24	484	Nucleolus_10_Left	DMSO
1.385	11	447	Nucleolus_10_Left	DMSO
1.423	5	433	Nucleolus_10_Left	DMSO
1.462	3	472	Nucleolus_10_Left	DMSO
1.5	2	575	Nucleolus_10_Left	DMSO
1.538	1	714	Nucleolus_10_Left	DMSO
1.577	1	797	Nucleolus_10_Left	DMSO
1.615	1	737	Nucleolus_10_Left	DMSO
1.654	0	592	Nucleolus_10_Left	DMSO
1.692	0	495	Nucleolus_10_Left	DMSO
1.731	0	525	Nucleolus_10_Left	DMSO
1.769	0	722	Nucleolus_10_Left	DMSO
1.808	0	1063	Nucleolus_10_Left	DMSO
1.846	0	1350	Nucleolus_10_Left	DMSO
1.885	0	1351	Nucleolus_10_Left	DMSO
1.923	0	1170	Nucleolus_10_Left	DMSO
1.962	0	1070	Nucleolus_10_Left	DMSO
2	0	1180	Nucleolus_10_Left	DMSO
2.038	0	1453	Nucleolus_10_Left	DMSO
2.077	0	1656	Nucleolus_10_Left	DMSO
2.115	0	1592	Nucleolus_10_Left	DMSO
2.154	0	1392	Nucleolus_10_Left	DMSO
2.192	1	1298	Nucleolus_10_Left	DMSO
2.231	1	1369	Nucleolus_10_Left	DMSO
2.269	2	1471	Nucleolus_10_Left	DMSO
2.308	2	1429	Nucleolus_10_Left	DMSO
2.346	2	1258	Nucleolus_10_Left	DMSO
2.385	1	1118	Nucleolus_10_Left	DMSO
2.423	1	1115	Nucleolus_10_Left	DMSO
2.462	0	1215	Nucleolus_10_Left	DMSO
2.5	0	1235	Nucleolus_10_Left	DMSO
2.538	0	1033	Nucleolus_10_Left	DMSO
2.577	0	748	Nucleolus_10_Left	DMSO
2.615	0	583	Nucleolus_10_Left	DMSO
2.654	0	607	Nucleolus_10_Left	DMSO
2.692	0	840	Nucleolus_10_Left	DMSO
2.731	0	1259	Nucleolus_10_Left	DMSO
2.769	0	1628	Nucleolus_10_Left	DMSO
2.808	0	1606	Nucleolus_10_Left	DMSO
2.846	0	1280	Nucleolus_10_Left	DMSO
2.885	0	1045	Nucleolus_10_Left	DMSO
2.923	0	1116	Nucleolus_10_Left	DMSO
2.962	0	1531	Nucleolus_10_Left	DMSO
3	0	2054	Nucleolus_10_Left	DMSO
3.038	0	2137	Nucleolus_10_Left	DMSO
3.077	0	1630	Nucleolus_10_Left	DMSO
3.115	0	976	Nucleolus_10_Left	DMSO
3.154	0	536	Nucleolus_10_Left	DMSO
3.192	1	349	Nucleolus_10_Left	DMSO
3.231	1	364	Nucleolus_10_Left	DMSO
3.269	2	642	Nucleolus_10_Left	DMSO
3.308	2	1384	Nucleolus_10_Left	DMSO
3.346	2	2595	Nucleolus_10_Left	DMSO
3.385	3	3625	Nucleolus_10_Left	DMSO
3.423	4	3856	Nucleolus_10_Left	DMSO
3.462	11	3505	Nucleolus_10_Left	DMSO
3.5	30	3156	Nucleolus_10_Left	DMSO
3.538	75	3198	Nucleolus_10_Left	DMSO
3.577	134	3805	Nucleolus_10_Left	DMSO
3.615	145	4937	Nucleolus_10_Left	DMSO
3.654	93	6189	Nucleolus_10_Left	DMSO
3.692	39	6897	Nucleolus_10_Left	DMSO
3.731	12	6690	Nucleolus_10_Left	DMSO
3.769	3	5643	Nucleolus_10_Left	DMSO
3.808	1	4043	Nucleolus_10_Left	DMSO
0	1594	3221	Nucleolus_10_Right	DMSO
0.037	1104	2750	Nucleolus_10_Right	DMSO
0.074	788	2599	Nucleolus_10_Right	DMSO
0.111	613	2877	Nucleolus_10_Right	DMSO
0.148	542	3824	Nucleolus_10_Right	DMSO
0.185	554	5726	Nucleolus_10_Right	DMSO
0.222	652	8481	Nucleolus_10_Right	DMSO
0.259	846	10864	Nucleolus_10_Right	DMSO
0.296	1132	11317	Nucleolus_10_Right	DMSO
0.333	1464	10171	Nucleolus_10_Right	DMSO
0.37	1778	8958	Nucleolus_10_Right	DMSO
0.407	2069	8204	Nucleolus_10_Right	DMSO
0.444	2440	7214	Nucleolus_10_Right	DMSO
0.481	3069	5387	Nucleolus_10_Right	DMSO
0.519	4164	3376	Nucleolus_10_Right	DMSO
0.556	5872	2082	Nucleolus_10_Right	DMSO
0.593	8115	1621	Nucleolus_10_Right	DMSO
0.63	10468	1835	Nucleolus_10_Right	DMSO
0.667	12343	2685	Nucleolus_10_Right	DMSO
0.704	13406	3873	Nucleolus_10_Right	DMSO
0.741	13813	4594	Nucleolus_10_Right	DMSO
0.778	14088	4573	Nucleolus_10_Right	DMSO
0.815	14828	4521	Nucleolus_10_Right	DMSO
0.852	16588	5081	Nucleolus_10_Right	DMSO
0.889	19935	6203	Nucleolus_10_Right	DMSO
0.926	25288	6946	Nucleolus_10_Right	DMSO
0.963	32048	6326	Nucleolus_10_Right	DMSO
1	36781	4825	Nucleolus_10_Right	DMSO
1.037	33781	3568	Nucleolus_10_Right	DMSO
1.074	22187	2908	Nucleolus_10_Right	DMSO
1.111	9861	2606	Nucleolus_10_Right	DMSO
1.148	3060	2294	Nucleolus_10_Right	DMSO
1.185	737	1795	Nucleolus_10_Right	DMSO
1.222	160	1233	Nucleolus_10_Right	DMSO
1.259	36	771	Nucleolus_10_Right	DMSO
1.296	9	458	Nucleolus_10_Right	DMSO
1.333	3	282	Nucleolus_10_Right	DMSO
1.37	1	201	Nucleolus_10_Right	DMSO
1.407	0	169	Nucleolus_10_Right	DMSO
1.444	0	161	Nucleolus_10_Right	DMSO
1.481	0	165	Nucleolus_10_Right	DMSO
1.519	0	176	Nucleolus_10_Right	DMSO
1.556	1	198	Nucleolus_10_Right	DMSO
1.593	1	270	Nucleolus_10_Right	DMSO
1.63	1	513	Nucleolus_10_Right	DMSO
1.667	1	1326	Nucleolus_10_Right	DMSO
1.704	1	3589	Nucleolus_10_Right	DMSO
1.741	0	7309	Nucleolus_10_Right	DMSO
1.778	0	8883	Nucleolus_10_Right	DMSO
1.815	0	6020	Nucleolus_10_Right	DMSO
1.852	0	2455	Nucleolus_10_Right	DMSO
1.889	0	726	Nucleolus_10_Right	DMSO
1.926	0	208	Nucleolus_10_Right	DMSO
1.963	1	83	Nucleolus_10_Right	DMSO
2	1	61	Nucleolus_10_Right	DMSO
2.037	1	72	Nucleolus_10_Right	DMSO
2.074	1	96	Nucleolus_10_Right	DMSO
2.111	0	126	Nucleolus_10_Right	DMSO
2.148	0	166	Nucleolus_10_Right	DMSO
2.185	0	233	Nucleolus_10_Right	DMSO
2.222	0	331	Nucleolus_10_Right	DMSO
2.259	0	400	Nucleolus_10_Right	DMSO
2.296	0	343	Nucleolus_10_Right	DMSO
2.333	0	196	Nucleolus_10_Right	DMSO
2.37	0	83	Nucleolus_10_Right	DMSO
2.407	0	32	Nucleolus_10_Right	DMSO
2.444	0	13	Nucleolus_10_Right	DMSO
2.481	0	8	Nucleolus_10_Right	DMSO
2.519	0	9	Nucleolus_10_Right	DMSO
2.556	0	17	Nucleolus_10_Right	DMSO
2.593	0	35	Nucleolus_10_Right	DMSO
2.63	0	69	Nucleolus_10_Right	DMSO
2.667	0	119	Nucleolus_10_Right	DMSO
2.704	0	179	Nucleolus_10_Right	DMSO
2.741	0	258	Nucleolus_10_Right	DMSO
2.778	0	409	Nucleolus_10_Right	DMSO
2.815	0	728	Nucleolus_10_Right	DMSO
2.852	0	1251	Nucleolus_10_Right	DMSO
2.889	0	1633	Nucleolus_10_Right	DMSO
2.926	0	1397	Nucleolus_10_Right	DMSO
2.963	0	848	Nucleolus_10_Right	DMSO
3	0	479	Nucleolus_10_Right	DMSO
3.037	0	319	Nucleolus_10_Right	DMSO
3.074	0	254	Nucleolus_10_Right	DMSO
3.111	0	205	Nucleolus_10_Right	DMSO
3.148	0	157	Nucleolus_10_Right	DMSO
3.185	0	136	Nucleolus_10_Right	DMSO
3.222	0	182	Nucleolus_10_Right	DMSO
3.259	0	396	Nucleolus_10_Right	DMSO
3.296	0	1069	Nucleolus_10_Right	DMSO
3.333	0	2628	Nucleolus_10_Right	DMSO
3.37	0	4934	Nucleolus_10_Right	DMSO
3.407	0	6692	Nucleolus_10_Right	DMSO
3.444	0	6573	Nucleolus_10_Right	DMSO
3.481	0	4735	Nucleolus_10_Right	DMSO
3.519	0	2561	Nucleolus_10_Right	DMSO
3.556	0	1122	Nucleolus_10_Right	DMSO
3.593	0	469	Nucleolus_10_Right	DMSO
3.63	0	229	Nucleolus_10_Right	DMSO
3.667	0	148	Nucleolus_10_Right	DMSO
0	10121	4265	Nucleolus_11_Left	DMSO
0.071	10710	6378	Nucleolus_11_Left	DMSO
0.143	10720	8987	Nucleolus_11_Left	DMSO
0.214	10489	8980	Nucleolus_11_Left	DMSO
0.286	10377	5768	Nucleolus_11_Left	DMSO
0.357	10574	2690	Nucleolus_11_Left	DMSO
0.429	11037	1177	Nucleolus_11_Left	DMSO
0.5	11543	641	Nucleolus_11_Left	DMSO
0.571	11848	526	Nucleolus_11_Left	DMSO
0.643	11917	654	Nucleolus_11_Left	DMSO
0.714	11970	1095	Nucleolus_11_Left	DMSO
0.786	12283	2120	Nucleolus_11_Left	DMSO
0.857	12949	3985	Nucleolus_11_Left	DMSO
0.929	13766	6104	Nucleolus_11_Left	DMSO
1	14271	6581	Nucleolus_11_Left	DMSO
1.071	13814	4602	Nucleolus_11_Left	DMSO
1.143	11782	2132	Nucleolus_11_Left	DMSO
1.214	8271	763	Nucleolus_11_Left	DMSO
1.286	4515	283	Nucleolus_11_Left	DMSO
1.357	1895	153	Nucleolus_11_Left	DMSO
1.429	644	132	Nucleolus_11_Left	DMSO
1.5	193	146	Nucleolus_11_Left	DMSO
1.571	56	166	Nucleolus_11_Left	DMSO
1.643	17	185	Nucleolus_11_Left	DMSO
1.714	5	213	Nucleolus_11_Left	DMSO
1.786	2	263	Nucleolus_11_Left	DMSO
1.857	1	329	Nucleolus_11_Left	DMSO
1.929	0	371	Nucleolus_11_Left	DMSO
2	0	345	Nucleolus_11_Left	DMSO
2.071	0	256	Nucleolus_11_Left	DMSO
2.143	0	160	Nucleolus_11_Left	DMSO
2.214	0	102	Nucleolus_11_Left	DMSO
2.286	0	90	Nucleolus_11_Left	DMSO
2.357	0	134	Nucleolus_11_Left	DMSO
2.429	0	270	Nucleolus_11_Left	DMSO
2.5	0	530	Nucleolus_11_Left	DMSO
2.571	0	847	Nucleolus_11_Left	DMSO
2.643	0	1091	Nucleolus_11_Left	DMSO
2.714	0	1191	Nucleolus_11_Left	DMSO
2.786	0	1149	Nucleolus_11_Left	DMSO
2.857	0	1013	Nucleolus_11_Left	DMSO
2.929	0	830	Nucleolus_11_Left	DMSO
3	0	617	Nucleolus_11_Left	DMSO
3.071	0	416	Nucleolus_11_Left	DMSO
3.143	0	279	Nucleolus_11_Left	DMSO
3.214	0	216	Nucleolus_11_Left	DMSO
3.286	0	214	Nucleolus_11_Left	DMSO
3.357	0	267	Nucleolus_11_Left	DMSO
3.429	0	384	Nucleolus_11_Left	DMSO
3.5	0	562	Nucleolus_11_Left	DMSO
3.571	0	731	Nucleolus_11_Left	DMSO
3.643	0	820	Nucleolus_11_Left	DMSO
3.714	0	859	Nucleolus_11_Left	DMSO
3.786	0	882	Nucleolus_11_Left	DMSO
3.857	0	798	Nucleolus_11_Left	DMSO
3.929	1	561	Nucleolus_11_Left	DMSO
4	1	323	Nucleolus_11_Left	DMSO
4.071	1	205	Nucleolus_11_Left	DMSO
4.143	1	220	Nucleolus_11_Left	DMSO
4.214	0	421	Nucleolus_11_Left	DMSO
4.286	0	970	Nucleolus_11_Left	DMSO
4.357	0	1799	Nucleolus_11_Left	DMSO
4.429	0	2266	Nucleolus_11_Left	DMSO
4.5	0	2007	Nucleolus_11_Left	DMSO
4.571	0	1417	Nucleolus_11_Left	DMSO
4.643	0	902	Nucleolus_11_Left	DMSO
4.714	0	583	Nucleolus_11_Left	DMSO
4.786	0	436	Nucleolus_11_Left	DMSO
4.857	1	420	Nucleolus_11_Left	DMSO
4.929	7	513	Nucleolus_11_Left	DMSO
5	27	655	Nucleolus_11_Left	DMSO
5.071	63	693	Nucleolus_11_Left	DMSO
5.143	85	534	Nucleolus_11_Left	DMSO
5.214	69	314	Nucleolus_11_Left	DMSO
5.286	39	173	Nucleolus_11_Left	DMSO
5.357	18	126	Nucleolus_11_Left	DMSO
5.429	8	153	Nucleolus_11_Left	DMSO
5.5	4	266	Nucleolus_11_Left	DMSO
5.571	3	485	Nucleolus_11_Left	DMSO
5.643	3	743	Nucleolus_11_Left	DMSO
5.714	4	850	Nucleolus_11_Left	DMSO
5.786	7	723	Nucleolus_11_Left	DMSO
5.857	12	523	Nucleolus_11_Left	DMSO
5.929	19	407	Nucleolus_11_Left	DMSO
6	29	414	Nucleolus_11_Left	DMSO
6.071	37	534	Nucleolus_11_Left	DMSO
6.143	36	713	Nucleolus_11_Left	DMSO
6.214	25	824	Nucleolus_11_Left	DMSO
6.286	12	751	Nucleolus_11_Left	DMSO
6.357	4	535	Nucleolus_11_Left	DMSO
6.429	1	319	Nucleolus_11_Left	DMSO
6.5	0	182	Nucleolus_11_Left	DMSO
6.571	0	113	Nucleolus_11_Left	DMSO
6.643	0	82	Nucleolus_11_Left	DMSO
6.714	0	69	Nucleolus_11_Left	DMSO
6.786	1	68	Nucleolus_11_Left	DMSO
6.857	2	78	Nucleolus_11_Left	DMSO
6.929	4	106	Nucleolus_11_Left	DMSO
7	10	152	Nucleolus_11_Left	DMSO
7.071	18	201	Nucleolus_11_Left	DMSO
0	10257	12666	Nucleolus_12_Left	DMSO
0.062	8303	12876	Nucleolus_12_Left	DMSO
0.125	6536	12260	Nucleolus_12_Left	DMSO
0.188	5168	12036	Nucleolus_12_Left	DMSO
0.25	4317	12076	Nucleolus_12_Left	DMSO
0.312	3990	11337	Nucleolus_12_Left	DMSO
0.375	4145	9414	Nucleolus_12_Left	DMSO
0.438	4738	7313	Nucleolus_12_Left	DMSO
0.5	5693	6142	Nucleolus_12_Left	DMSO
0.562	6885	6160	Nucleolus_12_Left	DMSO
0.625	8187	7142	Nucleolus_12_Left	DMSO
0.688	9581	8600	Nucleolus_12_Left	DMSO
0.75	11217	9789	Nucleolus_12_Left	DMSO
0.812	13401	10013	Nucleolus_12_Left	DMSO
0.875	16410	8968	Nucleolus_12_Left	DMSO
0.938	19978	6803	Nucleolus_12_Left	DMSO
1	22442	4243	Nucleolus_12_Left	DMSO
1.062	20879	2201	Nucleolus_12_Left	DMSO
1.125	14441	1033	Nucleolus_12_Left	DMSO
1.188	6949	511	Nucleolus_12_Left	DMSO
1.25	2335	319	Nucleolus_12_Left	DMSO
1.312	596	282	Nucleolus_12_Left	DMSO
1.375	134	342	Nucleolus_12_Left	DMSO
1.438	32	492	Nucleolus_12_Left	DMSO
1.5	10	743	Nucleolus_12_Left	DMSO
1.562	5	1089	Nucleolus_12_Left	DMSO
1.625	3	1411	Nucleolus_12_Left	DMSO
1.688	3	1444	Nucleolus_12_Left	DMSO
1.75	2	1104	Nucleolus_12_Left	DMSO
1.812	2	683	Nucleolus_12_Left	DMSO
1.875	1	424	Nucleolus_12_Left	DMSO
1.938	0	337	Nucleolus_12_Left	DMSO
2	0	370	Nucleolus_12_Left	DMSO
2.062	0	490	Nucleolus_12_Left	DMSO
2.125	0	665	Nucleolus_12_Left	DMSO
2.188	0	847	Nucleolus_12_Left	DMSO
2.25	0	963	Nucleolus_12_Left	DMSO
2.312	0	935	Nucleolus_12_Left	DMSO
2.375	0	793	Nucleolus_12_Left	DMSO
2.438	0	640	Nucleolus_12_Left	DMSO
2.5	0	504	Nucleolus_12_Left	DMSO
2.562	0	350	Nucleolus_12_Left	DMSO
2.625	0	198	Nucleolus_12_Left	DMSO
2.688	0	96	Nucleolus_12_Left	DMSO
2.75	0	49	Nucleolus_12_Left	DMSO
2.812	0	34	Nucleolus_12_Left	DMSO
2.875	0	35	Nucleolus_12_Left	DMSO
2.938	0	45	Nucleolus_12_Left	DMSO
3	0	58	Nucleolus_12_Left	DMSO
3.062	0	70	Nucleolus_12_Left	DMSO
3.125	0	75	Nucleolus_12_Left	DMSO
3.188	0	78	Nucleolus_12_Left	DMSO
3.25	0	89	Nucleolus_12_Left	DMSO
3.312	0	122	Nucleolus_12_Left	DMSO
3.375	0	189	Nucleolus_12_Left	DMSO
3.438	0	277	Nucleolus_12_Left	DMSO
3.5	0	339	Nucleolus_12_Left	DMSO
3.562	0	356	Nucleolus_12_Left	DMSO
3.625	0	389	Nucleolus_12_Left	DMSO
3.688	1	560	Nucleolus_12_Left	DMSO
3.75	1	1098	Nucleolus_12_Left	DMSO
3.812	1	2346	Nucleolus_12_Left	DMSO
3.875	1	4039	Nucleolus_12_Left	DMSO
3.938	1	4556	Nucleolus_12_Left	DMSO
4	1	3345	Nucleolus_12_Left	DMSO
4.062	1	1930	Nucleolus_12_Left	DMSO
4.125	1	1110	Nucleolus_12_Left	DMSO
4.188	0	720	Nucleolus_12_Left	DMSO
4.25	0	511	Nucleolus_12_Left	DMSO
4.312	1	381	Nucleolus_12_Left	DMSO
4.375	1	325	Nucleolus_12_Left	DMSO
4.438	1	350	Nucleolus_12_Left	DMSO
4.5	1	467	Nucleolus_12_Left	DMSO
4.562	2	675	Nucleolus_12_Left	DMSO
4.625	3	936	Nucleolus_12_Left	DMSO
4.688	4	1170	Nucleolus_12_Left	DMSO
4.75	8	1317	Nucleolus_12_Left	DMSO
4.812	16	1397	Nucleolus_12_Left	DMSO
4.875	28	1446	Nucleolus_12_Left	DMSO
4.938	35	1425	Nucleolus_12_Left	DMSO
5	30	1221	Nucleolus_12_Left	DMSO
5.062	17	835	Nucleolus_12_Left	DMSO
5.125	7	462	Nucleolus_12_Left	DMSO
5.188	3	245	Nucleolus_12_Left	DMSO
5.25	1	162	Nucleolus_12_Left	DMSO
5.312	0	161	Nucleolus_12_Left	DMSO
5.375	0	229	Nucleolus_12_Left	DMSO
5.438	0	383	Nucleolus_12_Left	DMSO
5.5	0	634	Nucleolus_12_Left	DMSO
5.562	0	917	Nucleolus_12_Left	DMSO
5.625	0	1026	Nucleolus_12_Left	DMSO
5.688	0	827	Nucleolus_12_Left	DMSO
5.75	0	520	Nucleolus_12_Left	DMSO
5.812	0	332	Nucleolus_12_Left	DMSO
5.875	0	292	Nucleolus_12_Left	DMSO
5.938	0	369	Nucleolus_12_Left	DMSO
6	0	498	Nucleolus_12_Left	DMSO
6.062	0	530	Nucleolus_12_Left	DMSO
6.125	0	406	Nucleolus_12_Left	DMSO
6.188	0	243	Nucleolus_12_Left	DMSO
0	10257	12666	Nucleolus_12_Right	DMSO
0.077	12200	10643	Nucleolus_12_Right	DMSO
0.154	13927	7726	Nucleolus_12_Right	DMSO
0.231	15081	5322	Nucleolus_12_Right	DMSO
0.308	15230	3718	Nucleolus_12_Right	DMSO
0.385	14286	2583	Nucleolus_12_Right	DMSO
0.462	12805	1739	Nucleolus_12_Right	DMSO
0.538	11622	1226	Nucleolus_12_Right	DMSO
0.615	11371	1048	Nucleolus_12_Right	DMSO
0.692	12373	1157	Nucleolus_12_Right	DMSO
0.769	14757	1476	Nucleolus_12_Right	DMSO
0.846	18409	1779	Nucleolus_12_Right	DMSO
0.923	22673	1841	Nucleolus_12_Right	DMSO
1	25905	1843	Nucleolus_12_Right	DMSO
1.077	25544	2228	Nucleolus_12_Right	DMSO
1.154	19945	3299	Nucleolus_12_Right	DMSO
1.231	11324	4428	Nucleolus_12_Right	DMSO
1.308	4428	3925	Nucleolus_12_Right	DMSO
1.385	1201	2142	Nucleolus_12_Right	DMSO
1.462	244	864	Nucleolus_12_Right	DMSO
1.538	42	353	Nucleolus_12_Right	DMSO
1.615	7	194	Nucleolus_12_Right	DMSO
1.692	1	151	Nucleolus_12_Right	DMSO
1.769	0	139	Nucleolus_12_Right	DMSO
1.846	0	126	Nucleolus_12_Right	DMSO
1.923	0	107	Nucleolus_12_Right	DMSO
2	0	89	Nucleolus_12_Right	DMSO
2.077	0	78	Nucleolus_12_Right	DMSO
2.154	0	81	Nucleolus_12_Right	DMSO
2.231	0	99	Nucleolus_12_Right	DMSO
2.308	0	121	Nucleolus_12_Right	DMSO
2.385	0	123	Nucleolus_12_Right	DMSO
2.462	0	98	Nucleolus_12_Right	DMSO
2.538	0	71	Nucleolus_12_Right	DMSO
2.615	0	74	Nucleolus_12_Right	DMSO
2.692	0	144	Nucleolus_12_Right	DMSO
2.769	0	411	Nucleolus_12_Right	DMSO
2.846	0	1154	Nucleolus_12_Right	DMSO
2.923	0	2507	Nucleolus_12_Right	DMSO
3	1	3823	Nucleolus_12_Right	DMSO
3.077	2	4207	Nucleolus_12_Right	DMSO
3.154	4	3688	Nucleolus_12_Right	DMSO
3.231	7	2898	Nucleolus_12_Right	DMSO
3.308	11	2253	Nucleolus_12_Right	DMSO
3.385	18	1825	Nucleolus_12_Right	DMSO
3.462	27	1574	Nucleolus_12_Right	DMSO
3.538	35	1415	Nucleolus_12_Right	DMSO
3.615	40	1225	Nucleolus_12_Right	DMSO
3.692	38	960	Nucleolus_12_Right	DMSO
3.769	33	753	Nucleolus_12_Right	DMSO
3.846	27	775	Nucleolus_12_Right	DMSO
3.923	21	1199	Nucleolus_12_Right	DMSO
4	17	2214	Nucleolus_12_Right	DMSO
4.077	14	3337	Nucleolus_12_Right	DMSO
4.154	12	3206	Nucleolus_12_Right	DMSO
4.231	10	2013	Nucleolus_12_Right	DMSO
4.308	8	1095	Nucleolus_12_Right	DMSO
4.385	7	726	Nucleolus_12_Right	DMSO
4.462	6	669	Nucleolus_12_Right	DMSO
4.538	4	725	Nucleolus_12_Right	DMSO
4.615	3	727	Nucleolus_12_Right	DMSO
4.692	2	631	Nucleolus_12_Right	DMSO
4.769	1	567	Nucleolus_12_Right	DMSO
4.846	1	694	Nucleolus_12_Right	DMSO
4.923	1	1199	Nucleolus_12_Right	DMSO
5	1	2293	Nucleolus_12_Right	DMSO
5.077	1	3781	Nucleolus_12_Right	DMSO
5.154	1	4868	Nucleolus_12_Right	DMSO
5.231	1	5054	Nucleolus_12_Right	DMSO
5.308	1	4646	Nucleolus_12_Right	DMSO
5.385	1	4029	Nucleolus_12_Right	DMSO
5.462	0	3240	Nucleolus_12_Right	DMSO
5.538	0	2296	Nucleolus_12_Right	DMSO
5.615	0	1414	Nucleolus_12_Right	DMSO
5.692	1	801	Nucleolus_12_Right	DMSO
5.769	1	467	Nucleolus_12_Right	DMSO
5.846	1	317	Nucleolus_12_Right	DMSO
5.923	1	262	Nucleolus_12_Right	DMSO
6	1	248	Nucleolus_12_Right	DMSO
6.077	1	256	Nucleolus_12_Right	DMSO
6.154	1	286	Nucleolus_12_Right	DMSO
6.231	0	338	Nucleolus_12_Right	DMSO
6.308	0	412	Nucleolus_12_Right	DMSO
6.385	0	526	Nucleolus_12_Right	DMSO
6.462	0	728	Nucleolus_12_Right	DMSO
6.538	0	1031	Nucleolus_12_Right	DMSO
6.615	0	1297	Nucleolus_12_Right	DMSO
6.692	0	1275	Nucleolus_12_Right	DMSO
6.769	1	956	Nucleolus_12_Right	DMSO
6.846	1	584	Nucleolus_12_Right	DMSO
6.923	2	319	Nucleolus_12_Right	DMSO
7	2	167	Nucleolus_12_Right	DMSO
7.077	1	91	Nucleolus_12_Right	DMSO
7.154	1	57	Nucleolus_12_Right	DMSO
7.231	1	46	Nucleolus_12_Right	DMSO
7.308	2	45	Nucleolus_12_Right	DMSO
7.385	5	48	Nucleolus_12_Right	DMSO
7.462	15	56	Nucleolus_12_Right	DMSO
7.538	48	73	Nucleolus_12_Right	DMSO
7.615	154	106	Nucleolus_12_Right	DMSO
0	1251	1022	Nucleolus_13_Left	DMSO
0.059	947	1087	Nucleolus_13_Left	DMSO
0.118	893	1182	Nucleolus_13_Left	DMSO
0.176	1048	1232	Nucleolus_13_Left	DMSO
0.235	1409	1284	Nucleolus_13_Left	DMSO
0.294	1962	1495	Nucleolus_13_Left	DMSO
0.353	2651	2022	Nucleolus_13_Left	DMSO
0.412	3402	2861	Nucleolus_13_Left	DMSO
0.471	4136	3637	Nucleolus_13_Left	DMSO
0.529	4761	3851	Nucleolus_13_Left	DMSO
0.588	5214	3574	Nucleolus_13_Left	DMSO
0.647	5549	3370	Nucleolus_13_Left	DMSO
0.706	5939	3726	Nucleolus_13_Left	DMSO
0.765	6594	4879	Nucleolus_13_Left	DMSO
0.824	7641	6797	Nucleolus_13_Left	DMSO
0.882	8988	9201	Nucleolus_13_Left	DMSO
0.941	10212	11673	Nucleolus_13_Left	DMSO
1	10744	13276	Nucleolus_13_Left	DMSO
1.059	10351	12652	Nucleolus_13_Left	DMSO
1.118	9319	9929	Nucleolus_13_Left	DMSO
1.176	8117	7034	Nucleolus_13_Left	DMSO
1.235	7041	5195	Nucleolus_13_Left	DMSO
1.294	6141	4196	Nucleolus_13_Left	DMSO
1.353	5285	3258	Nucleolus_13_Left	DMSO
1.412	4270	2019	Nucleolus_13_Left	DMSO
1.471	3026	940	Nucleolus_13_Left	DMSO
1.529	1767	369	Nucleolus_13_Left	DMSO
1.588	820	152	Nucleolus_13_Left	DMSO
1.647	304	81	Nucleolus_13_Left	DMSO
1.706	95	59	Nucleolus_13_Left	DMSO
1.765	27	54	Nucleolus_13_Left	DMSO
1.824	8	57	Nucleolus_13_Left	DMSO
1.882	2	65	Nucleolus_13_Left	DMSO
1.941	1	73	Nucleolus_13_Left	DMSO
2	0	78	Nucleolus_13_Left	DMSO
2.059	0	81	Nucleolus_13_Left	DMSO
2.118	0	97	Nucleolus_13_Left	DMSO
2.176	0	159	Nucleolus_13_Left	DMSO
2.235	0	348	Nucleolus_13_Left	DMSO
2.294	0	810	Nucleolus_13_Left	DMSO
2.353	0	1545	Nucleolus_13_Left	DMSO
2.412	0	2101	Nucleolus_13_Left	DMSO
2.471	0	2074	Nucleolus_13_Left	DMSO
2.529	0	1671	Nucleolus_13_Left	DMSO
2.588	0	1240	Nucleolus_13_Left	DMSO
2.647	0	913	Nucleolus_13_Left	DMSO
2.706	0	711	Nucleolus_13_Left	DMSO
2.765	0	654	Nucleolus_13_Left	DMSO
2.824	0	761	Nucleolus_13_Left	DMSO
2.882	0	1039	Nucleolus_13_Left	DMSO
2.941	0	1429	Nucleolus_13_Left	DMSO
3	0	1748	Nucleolus_13_Left	DMSO
3.059	0	1761	Nucleolus_13_Left	DMSO
3.118	0	1454	Nucleolus_13_Left	DMSO
3.176	0	1112	Nucleolus_13_Left	DMSO
3.235	0	1029	Nucleolus_13_Left	DMSO
3.294	0	1420	Nucleolus_13_Left	DMSO
3.353	0	2562	Nucleolus_13_Left	DMSO
3.412	0	4260	Nucleolus_13_Left	DMSO
3.471	0	4841	Nucleolus_13_Left	DMSO
3.529	0	3342	Nucleolus_13_Left	DMSO
3.588	0	1521	Nucleolus_13_Left	DMSO
3.647	0	571	Nucleolus_13_Left	DMSO
3.706	0	236	Nucleolus_13_Left	DMSO
3.765	0	130	Nucleolus_13_Left	DMSO
3.824	0	95	Nucleolus_13_Left	DMSO
3.882	0	79	Nucleolus_13_Left	DMSO
3.941	0	68	Nucleolus_13_Left	DMSO
4	0	62	Nucleolus_13_Left	DMSO
4.059	0	58	Nucleolus_13_Left	DMSO
4.118	0	53	Nucleolus_13_Left	DMSO
4.176	0	43	Nucleolus_13_Left	DMSO
4.235	0	31	Nucleolus_13_Left	DMSO
4.294	0	21	Nucleolus_13_Left	DMSO
4.353	0	15	Nucleolus_13_Left	DMSO
4.412	0	15	Nucleolus_13_Left	DMSO
4.471	0	19	Nucleolus_13_Left	DMSO
4.529	0	27	Nucleolus_13_Left	DMSO
4.588	0	38	Nucleolus_13_Left	DMSO
4.647	0	49	Nucleolus_13_Left	DMSO
4.706	0	57	Nucleolus_13_Left	DMSO
4.765	0	56	Nucleolus_13_Left	DMSO
4.824	0	43	Nucleolus_13_Left	DMSO
4.882	0	26	Nucleolus_13_Left	DMSO
4.941	0	15	Nucleolus_13_Left	DMSO
5	0	13	Nucleolus_13_Left	DMSO
5.059	0	24	Nucleolus_13_Left	DMSO
5.118	0	57	Nucleolus_13_Left	DMSO
5.176	0	113	Nucleolus_13_Left	DMSO
5.235	0	158	Nucleolus_13_Left	DMSO
5.294	0	170	Nucleolus_13_Left	DMSO
5.353	0	164	Nucleolus_13_Left	DMSO
5.412	0	158	Nucleolus_13_Left	DMSO
5.471	0	157	Nucleolus_13_Left	DMSO
5.529	0	162	Nucleolus_13_Left	DMSO
5.588	0	174	Nucleolus_13_Left	DMSO
5.647	0	194	Nucleolus_13_Left	DMSO
5.706	0	208	Nucleolus_13_Left	DMSO
5.765	0	195	Nucleolus_13_Left	DMSO
5.824	0	152	Nucleolus_13_Left	DMSO
0	1251	1022	Nucleolus_13_Right	DMSO
0.111	1905	1087	Nucleolus_13_Right	DMSO
0.222	3044	1382	Nucleolus_13_Right	DMSO
0.333	4803	2065	Nucleolus_13_Right	DMSO
0.444	7261	3421	Nucleolus_13_Right	DMSO
0.556	10399	5783	Nucleolus_13_Right	DMSO
0.667	14072	8988	Nucleolus_13_Right	DMSO
0.778	18068	11772	Nucleolus_13_Right	DMSO
0.889	22020	12724	Nucleolus_13_Right	DMSO
1	24950	11710	Nucleolus_13_Right	DMSO
1.111	24890	9463	Nucleolus_13_Right	DMSO
1.222	20346	6753	Nucleolus_13_Right	DMSO
1.333	12979	4270	Nucleolus_13_Right	DMSO
1.444	6580	2498	Nucleolus_13_Right	DMSO
1.556	2922	1508	Nucleolus_13_Right	DMSO
1.667	1319	1073	Nucleolus_13_Right	DMSO
1.778	695	949	Nucleolus_13_Right	DMSO
1.889	462	985	Nucleolus_13_Right	DMSO
2	392	1091	Nucleolus_13_Right	DMSO
2.111	404	1221	Nucleolus_13_Right	DMSO
2.222	460	1345	Nucleolus_13_Right	DMSO
2.333	514	1414	Nucleolus_13_Right	DMSO
2.444	498	1386	Nucleolus_13_Right	DMSO
2.556	387	1267	Nucleolus_13_Right	DMSO
2.667	234	1083	Nucleolus_13_Right	DMSO
2.778	112	840	Nucleolus_13_Right	DMSO
2.889	45	577	Nucleolus_13_Right	DMSO
3	16	367	Nucleolus_13_Right	DMSO
3.111	5	235	Nucleolus_13_Right	DMSO
3.222	2	163	Nucleolus_13_Right	DMSO
3.333	0	138	Nucleolus_13_Right	DMSO
3.444	0	173	Nucleolus_13_Right	DMSO
3.556	0	356	Nucleolus_13_Right	DMSO
3.667	0	1031	Nucleolus_13_Right	DMSO
3.778	0	3092	Nucleolus_13_Right	DMSO
3.889	0	6914	Nucleolus_13_Right	DMSO
4	0	8929	Nucleolus_13_Right	DMSO
4.111	0	6211	Nucleolus_13_Right	DMSO
4.222	0	2766	Nucleolus_13_Right	DMSO
4.333	0	1113	Nucleolus_13_Right	DMSO
4.444	0	593	Nucleolus_13_Right	DMSO
4.556	0	513	Nucleolus_13_Right	DMSO
4.667	0	630	Nucleolus_13_Right	DMSO
4.778	0	797	Nucleolus_13_Right	DMSO
4.889	0	803	Nucleolus_13_Right	DMSO
5	0	629	Nucleolus_13_Right	DMSO
5.111	0	517	Nucleolus_13_Right	DMSO
5.222	0	685	Nucleolus_13_Right	DMSO
5.333	0	1507	Nucleolus_13_Right	DMSO
5.444	0	3533	Nucleolus_13_Right	DMSO
5.556	0	5514	Nucleolus_13_Right	DMSO
5.667	0	4424	Nucleolus_13_Right	DMSO
5.778	0	1916	Nucleolus_13_Right	DMSO
5.889	0	592	Nucleolus_13_Right	DMSO
6	0	184	Nucleolus_13_Right	DMSO
6.111	0	78	Nucleolus_13_Right	DMSO
6.222	0	51	Nucleolus_13_Right	DMSO
6.333	0	46	Nucleolus_13_Right	DMSO
6.444	0	44	Nucleolus_13_Right	DMSO
6.556	0	38	Nucleolus_13_Right	DMSO
6.667	0	29	Nucleolus_13_Right	DMSO
6.778	0	21	Nucleolus_13_Right	DMSO
6.889	1	17	Nucleolus_13_Right	DMSO
7	1	23	Nucleolus_13_Right	DMSO
7.111	0	50	Nucleolus_13_Right	DMSO
7.222	0	132	Nucleolus_13_Right	DMSO
7.333	0	351	Nucleolus_13_Right	DMSO
7.444	0	824	Nucleolus_13_Right	DMSO
7.556	0	1526	Nucleolus_13_Right	DMSO
7.667	0	1995	Nucleolus_13_Right	DMSO
7.778	0	1683	Nucleolus_13_Right	DMSO
7.889	0	904	Nucleolus_13_Right	DMSO
8	0	343	Nucleolus_13_Right	DMSO
8.111	0	114	Nucleolus_13_Right	DMSO
8.222	1	45	Nucleolus_13_Right	DMSO
8.333	1	30	Nucleolus_13_Right	DMSO
8.444	2	40	Nucleolus_13_Right	DMSO
8.556	3	81	Nucleolus_13_Right	DMSO
8.667	5	187	Nucleolus_13_Right	DMSO
8.778	9	424	Nucleolus_13_Right	DMSO
8.889	16	875	Nucleolus_13_Right	DMSO
9	24	1508	Nucleolus_13_Right	DMSO
9.111	33	2040	Nucleolus_13_Right	DMSO
9.222	44	2083	Nucleolus_13_Right	DMSO
9.333	54	1624	Nucleolus_13_Right	DMSO
9.444	63	1119	Nucleolus_13_Right	DMSO
9.556	72	925	Nucleolus_13_Right	DMSO
9.667	83	1108	Nucleolus_13_Right	DMSO
9.778	97	1610	Nucleolus_13_Right	DMSO
9.889	109	2057	Nucleolus_13_Right	DMSO
10	107	1871	Nucleolus_13_Right	DMSO
10.111	84	1157	Nucleolus_13_Right	DMSO
10.222	54	574	Nucleolus_13_Right	DMSO
10.333	32	328	Nucleolus_13_Right	DMSO
10.444	24	312	Nucleolus_13_Right	DMSO
10.556	30	504	Nucleolus_13_Right	DMSO
10.667	59	991	Nucleolus_13_Right	DMSO
10.778	137	1570	Nucleolus_13_Right	DMSO
10.889	289	1520	Nucleolus_13_Right	DMSO
11	481	892	Nucleolus_13_Right	DMSO
0	14687	5573	Nucleolus_14_Right	DMSO
0.125	15651	7105	Nucleolus_14_Right	DMSO
0.25	16154	7335	Nucleolus_14_Right	DMSO
0.375	16478	6478	Nucleolus_14_Right	DMSO
0.5	17267	5622	Nucleolus_14_Right	DMSO
0.625	19146	5613	Nucleolus_14_Right	DMSO
0.75	22384	6906	Nucleolus_14_Right	DMSO
0.875	26401	9750	Nucleolus_14_Right	DMSO
1	29123	13607	Nucleolus_14_Right	DMSO
1.125	27337	16486	Nucleolus_14_Right	DMSO
1.25	19802	16056	Nucleolus_14_Right	DMSO
1.375	10251	12314	Nucleolus_14_Right	DMSO
1.5	3702	7838	Nucleolus_14_Right	DMSO
1.625	974	4685	Nucleolus_14_Right	DMSO
1.75	206	3041	Nucleolus_14_Right	DMSO
1.875	40	2267	Nucleolus_14_Right	DMSO
2	8	1769	Nucleolus_14_Right	DMSO
2.125	2	1298	Nucleolus_14_Right	DMSO
2.25	0	951	Nucleolus_14_Right	DMSO
2.375	0	860	Nucleolus_14_Right	DMSO
2.5	0	1091	Nucleolus_14_Right	DMSO
2.625	0	1775	Nucleolus_14_Right	DMSO
2.75	0	3050	Nucleolus_14_Right	DMSO
2.875	0	4737	Nucleolus_14_Right	DMSO
3	0	6197	Nucleolus_14_Right	DMSO
3.125	0	6900	Nucleolus_14_Right	DMSO
3.25	0	6925	Nucleolus_14_Right	DMSO
3.375	0	6558	Nucleolus_14_Right	DMSO
3.5	0	5770	Nucleolus_14_Right	DMSO
3.625	0	4410	Nucleolus_14_Right	DMSO
3.75	0	2827	Nucleolus_14_Right	DMSO
3.875	0	1615	Nucleolus_14_Right	DMSO
4	0	938	Nucleolus_14_Right	DMSO
4.125	0	623	Nucleolus_14_Right	DMSO
4.25	0	485	Nucleolus_14_Right	DMSO
4.375	0	415	Nucleolus_14_Right	DMSO
4.5	0	376	Nucleolus_14_Right	DMSO
4.625	0	381	Nucleolus_14_Right	DMSO
4.75	0	460	Nucleolus_14_Right	DMSO
4.875	0	629	Nucleolus_14_Right	DMSO
5	0	831	Nucleolus_14_Right	DMSO
5.125	0	853	Nucleolus_14_Right	DMSO
5.25	0	579	Nucleolus_14_Right	DMSO
5.375	0	262	Nucleolus_14_Right	DMSO
5.5	0	94	Nucleolus_14_Right	DMSO
5.625	0	36	Nucleolus_14_Right	DMSO
5.75	0	19	Nucleolus_14_Right	DMSO
5.875	0	18	Nucleolus_14_Right	DMSO
6	0	29	Nucleolus_14_Right	DMSO
6.125	0	67	Nucleolus_14_Right	DMSO
6.25	0	178	Nucleolus_14_Right	DMSO
6.375	0	457	Nucleolus_14_Right	DMSO
6.5	0	963	Nucleolus_14_Right	DMSO
6.625	0	1444	Nucleolus_14_Right	DMSO
6.75	0	1485	Nucleolus_14_Right	DMSO
6.875	0	1176	Nucleolus_14_Right	DMSO
7	0	890	Nucleolus_14_Right	DMSO
7.125	0	775	Nucleolus_14_Right	DMSO
7.25	0	826	Nucleolus_14_Right	DMSO
7.375	0	968	Nucleolus_14_Right	DMSO
7.5	0	1043	Nucleolus_14_Right	DMSO
7.625	0	936	Nucleolus_14_Right	DMSO
7.75	0	722	Nucleolus_14_Right	DMSO
7.875	0	514	Nucleolus_14_Right	DMSO
8	0	347	Nucleolus_14_Right	DMSO
8.125	0	226	Nucleolus_14_Right	DMSO
8.25	0	159	Nucleolus_14_Right	DMSO
8.375	0	141	Nucleolus_14_Right	DMSO
8.5	0	153	Nucleolus_14_Right	DMSO
8.625	0	173	Nucleolus_14_Right	DMSO
8.75	0	180	Nucleolus_14_Right	DMSO
8.875	0	178	Nucleolus_14_Right	DMSO
9	0	177	Nucleolus_14_Right	DMSO
9.125	0	169	Nucleolus_14_Right	DMSO
9.25	0	135	Nucleolus_14_Right	DMSO
9.375	0	85	Nucleolus_14_Right	DMSO
9.5	0	48	Nucleolus_14_Right	DMSO
9.625	0	31	Nucleolus_14_Right	DMSO
9.75	0	32	Nucleolus_14_Right	DMSO
9.875	0	46	Nucleolus_14_Right	DMSO
10	0	71	Nucleolus_14_Right	DMSO
10.125	0	86	Nucleolus_14_Right	DMSO
10.25	0	76	Nucleolus_14_Right	DMSO
10.375	0	54	Nucleolus_14_Right	DMSO
10.5	0	38	Nucleolus_14_Right	DMSO
10.625	0	32	Nucleolus_14_Right	DMSO
10.75	0	34	Nucleolus_14_Right	DMSO
10.875	0	40	Nucleolus_14_Right	DMSO
11	0	43	Nucleolus_14_Right	DMSO
11.125	0	38	Nucleolus_14_Right	DMSO
11.25	0	33	Nucleolus_14_Right	DMSO
11.375	0	33	Nucleolus_14_Right	DMSO
11.5	0	39	Nucleolus_14_Right	DMSO
11.625	0	52	Nucleolus_14_Right	DMSO
11.75	0	75	Nucleolus_14_Right	DMSO
11.875	0	114	Nucleolus_14_Right	DMSO
12	0	177	Nucleolus_14_Right	DMSO
12.125	0	266	Nucleolus_14_Right	DMSO
12.25	0	374	Nucleolus_14_Right	DMSO
12.375	0	480	Nucleolus_14_Right	DMSO
0	2365	3022	Nucleolus_15_Left	DMSO
0.083	3388	2595	Nucleolus_15_Left	DMSO
0.167	5003	2381	Nucleolus_15_Left	DMSO
0.25	7291	2573	Nucleolus_15_Left	DMSO
0.333	10046	3305	Nucleolus_15_Left	DMSO
0.417	12798	4744	Nucleolus_15_Left	DMSO
0.5	15222	7023	Nucleolus_15_Left	DMSO
0.583	17513	9837	Nucleolus_15_Left	DMSO
0.667	20284	11956	Nucleolus_15_Left	DMSO
0.75	24123	11884	Nucleolus_15_Left	DMSO
0.833	28981	9511	Nucleolus_15_Left	DMSO
0.917	33340	6258	Nucleolus_15_Left	DMSO
1	33923	3548	Nucleolus_15_Left	DMSO
1.083	27924	1866	Nucleolus_15_Left	DMSO
1.167	17172	1019	Nucleolus_15_Left	DMSO
1.25	7534	652	Nucleolus_15_Left	DMSO
1.333	2369	503	Nucleolus_15_Left	DMSO
1.417	566	420	Nucleolus_15_Left	DMSO
1.5	113	333	Nucleolus_15_Left	DMSO
1.583	21	239	Nucleolus_15_Left	DMSO
1.667	4	168	Nucleolus_15_Left	DMSO
1.75	1	131	Nucleolus_15_Left	DMSO
1.833	0	122	Nucleolus_15_Left	DMSO
1.917	0	128	Nucleolus_15_Left	DMSO
2	0	136	Nucleolus_15_Left	DMSO
2.083	0	134	Nucleolus_15_Left	DMSO
2.167	0	113	Nucleolus_15_Left	DMSO
2.25	0	81	Nucleolus_15_Left	DMSO
2.333	0	53	Nucleolus_15_Left	DMSO
2.417	0	39	Nucleolus_15_Left	DMSO
2.5	0	39	Nucleolus_15_Left	DMSO
2.583	0	54	Nucleolus_15_Left	DMSO
2.667	0	83	Nucleolus_15_Left	DMSO
2.75	0	118	Nucleolus_15_Left	DMSO
2.833	0	144	Nucleolus_15_Left	DMSO
2.917	0	149	Nucleolus_15_Left	DMSO
3	0	137	Nucleolus_15_Left	DMSO
3.083	0	123	Nucleolus_15_Left	DMSO
3.167	0	124	Nucleolus_15_Left	DMSO
3.25	0	150	Nucleolus_15_Left	DMSO
3.333	0	207	Nucleolus_15_Left	DMSO
3.417	0	285	Nucleolus_15_Left	DMSO
3.5	0	337	Nucleolus_15_Left	DMSO
3.583	0	325	Nucleolus_15_Left	DMSO
3.667	0	276	Nucleolus_15_Left	DMSO
3.75	0	246	Nucleolus_15_Left	DMSO
3.833	0	270	Nucleolus_15_Left	DMSO
3.917	0	355	Nucleolus_15_Left	DMSO
4	0	472	Nucleolus_15_Left	DMSO
4.083	0	541	Nucleolus_15_Left	DMSO
4.167	0	486	Nucleolus_15_Left	DMSO
4.25	0	343	Nucleolus_15_Left	DMSO
4.333	0	208	Nucleolus_15_Left	DMSO
4.417	0	126	Nucleolus_15_Left	DMSO
4.5	0	91	Nucleolus_15_Left	DMSO
4.583	0	87	Nucleolus_15_Left	DMSO
4.667	0	108	Nucleolus_15_Left	DMSO
4.75	0	158	Nucleolus_15_Left	DMSO
4.833	0	242	Nucleolus_15_Left	DMSO
4.917	0	351	Nucleolus_15_Left	DMSO
5	0	427	Nucleolus_15_Left	DMSO
5.083	0	409	Nucleolus_15_Left	DMSO
5.167	0	326	Nucleolus_15_Left	DMSO
5.25	0	257	Nucleolus_15_Left	DMSO
5.333	0	263	Nucleolus_15_Left	DMSO
5.417	0	405	Nucleolus_15_Left	DMSO
5.5	0	800	Nucleolus_15_Left	DMSO
5.583	0	1511	Nucleolus_15_Left	DMSO
5.667	0	2266	Nucleolus_15_Left	DMSO
5.75	0	2592	Nucleolus_15_Left	DMSO
5.833	0	2287	Nucleolus_15_Left	DMSO
5.917	0	1546	Nucleolus_15_Left	DMSO
6	0	802	Nucleolus_15_Left	DMSO
6.083	0	345	Nucleolus_15_Left	DMSO
6.167	0	146	Nucleolus_15_Left	DMSO
6.25	0	73	Nucleolus_15_Left	DMSO
6.333	0	49	Nucleolus_15_Left	DMSO
6.417	0	42	Nucleolus_15_Left	DMSO
6.5	0	41	Nucleolus_15_Left	DMSO
6.583	0	41	Nucleolus_15_Left	DMSO
6.667	0	42	Nucleolus_15_Left	DMSO
6.75	0	44	Nucleolus_15_Left	DMSO
6.833	0	50	Nucleolus_15_Left	DMSO
6.917	0	61	Nucleolus_15_Left	DMSO
7	0	79	Nucleolus_15_Left	DMSO
7.083	0	107	Nucleolus_15_Left	DMSO
7.167	0	150	Nucleolus_15_Left	DMSO
7.25	0	196	Nucleolus_15_Left	DMSO
7.333	0	210	Nucleolus_15_Left	DMSO
7.417	0	174	Nucleolus_15_Left	DMSO
7.5	0	123	Nucleolus_15_Left	DMSO
7.583	0	98	Nucleolus_15_Left	DMSO
7.667	0	113	Nucleolus_15_Left	DMSO
7.75	0	189	Nucleolus_15_Left	DMSO
7.833	0	361	Nucleolus_15_Left	DMSO
7.917	0	596	Nucleolus_15_Left	DMSO
8	0	713	Nucleolus_15_Left	DMSO
8.083	0	595	Nucleolus_15_Left	DMSO
8.167	0	375	Nucleolus_15_Left	DMSO
8.25	0	207	Nucleolus_15_Left	DMSO
0	2365	3022	Nucleolus_15_Right	DMSO
0.034	1760	3425	Nucleolus_15_Right	DMSO
0.069	1427	3885	Nucleolus_15_Right	DMSO
0.103	1279	4899	Nucleolus_15_Right	DMSO
0.138	1277	6700	Nucleolus_15_Right	DMSO
0.172	1422	8307	Nucleolus_15_Right	DMSO
0.207	1728	7881	Nucleolus_15_Right	DMSO
0.241	2172	5339	Nucleolus_15_Right	DMSO
0.276	2620	2698	Nucleolus_15_Right	DMSO
0.31	2839	1198	Nucleolus_15_Right	DMSO
0.345	2669	629	Nucleolus_15_Right	DMSO
0.379	2189	546	Nucleolus_15_Right	DMSO
0.414	1651	800	Nucleolus_15_Right	DMSO
0.448	1250	1422	Nucleolus_15_Right	DMSO
0.483	1045	2322	Nucleolus_15_Right	DMSO
0.517	1027	3205	Nucleolus_15_Right	DMSO
0.552	1194	3829	Nucleolus_15_Right	DMSO
0.586	1590	4230	Nucleolus_15_Right	DMSO
0.621	2274	4711	Nucleolus_15_Right	DMSO
0.655	3210	5466	Nucleolus_15_Right	DMSO
0.69	4119	6073	Nucleolus_15_Right	DMSO
0.724	4599	5650	Nucleolus_15_Right	DMSO
0.759	4553	4256	Nucleolus_15_Right	DMSO
0.793	4333	2947	Nucleolus_15_Right	DMSO
0.828	4408	2264	Nucleolus_15_Right	DMSO
0.862	5175	2088	Nucleolus_15_Right	DMSO
0.897	6998	2135	Nucleolus_15_Right	DMSO
0.931	9999	2080	Nucleolus_15_Right	DMSO
0.966	13304	1712	Nucleolus_15_Right	DMSO
1	14721	1187	Nucleolus_15_Right	DMSO
1.034	12745	810	Nucleolus_15_Right	DMSO
1.069	8679	700	Nucleolus_15_Right	DMSO
1.103	4933	921	Nucleolus_15_Right	DMSO
1.138	2552	1748	Nucleolus_15_Right	DMSO
1.172	1314	3812	Nucleolus_15_Right	DMSO
1.207	735	7512	Nucleolus_15_Right	DMSO
1.241	484	11210	Nucleolus_15_Right	DMSO
1.276	397	11777	Nucleolus_15_Right	DMSO
1.31	401	9244	Nucleolus_15_Right	DMSO
1.345	458	6432	Nucleolus_15_Right	DMSO
1.379	527	4749	Nucleolus_15_Right	DMSO
1.414	561	3958	Nucleolus_15_Right	DMSO
1.448	545	3440	Nucleolus_15_Right	DMSO
1.483	513	2793	Nucleolus_15_Right	DMSO
1.517	518	2082	Nucleolus_15_Right	DMSO
1.552	612	1602	Nucleolus_15_Right	DMSO
1.586	847	1538	Nucleolus_15_Right	DMSO
1.621	1248	2003	Nucleolus_15_Right	DMSO
1.655	1717	3099	Nucleolus_15_Right	DMSO
1.69	2005	4449	Nucleolus_15_Right	DMSO
1.724	1973	4942	Nucleolus_15_Right	DMSO
1.759	1767	4159	Nucleolus_15_Right	DMSO
1.793	1621	3038	Nucleolus_15_Right	DMSO
1.828	1674	2358	Nucleolus_15_Right	DMSO
1.862	1971	2237	Nucleolus_15_Right	DMSO
1.897	2481	2617	Nucleolus_15_Right	DMSO
1.931	3042	3550	Nucleolus_15_Right	DMSO
1.966	3396	5253	Nucleolus_15_Right	DMSO
2	3375	7770	Nucleolus_15_Right	DMSO
2.034	3029	9922	Nucleolus_15_Right	DMSO
2.069	2503	9286	Nucleolus_15_Right	DMSO
2.103	1887	5873	Nucleolus_15_Right	DMSO
2.138	1253	2733	Nucleolus_15_Right	DMSO
2.172	722	1188	Nucleolus_15_Right	DMSO
2.207	381	643	Nucleolus_15_Right	DMSO
2.241	207	535	Nucleolus_15_Right	DMSO
2.276	126	703	Nucleolus_15_Right	DMSO
2.31	85	1182	Nucleolus_15_Right	DMSO
2.345	57	1802	Nucleolus_15_Right	DMSO
2.379	35	1843	Nucleolus_15_Right	DMSO
2.414	17	1142	Nucleolus_15_Right	DMSO
2.448	7	476	Nucleolus_15_Right	DMSO
2.483	2	164	Nucleolus_15_Right	DMSO
2.517	1	59	Nucleolus_15_Right	DMSO
2.552	0	33	Nucleolus_15_Right	DMSO
2.586	0	47	Nucleolus_15_Right	DMSO
2.621	0	137	Nucleolus_15_Right	DMSO
2.655	0	428	Nucleolus_15_Right	DMSO
2.69	0	953	Nucleolus_15_Right	DMSO
2.724	0	1264	Nucleolus_15_Right	DMSO
2.759	0	1029	Nucleolus_15_Right	DMSO
2.793	0	616	Nucleolus_15_Right	DMSO
2.828	0	354	Nucleolus_15_Right	DMSO
2.862	0	281	Nucleolus_15_Right	DMSO
2.897	0	399	Nucleolus_15_Right	DMSO
2.931	0	890	Nucleolus_15_Right	DMSO
2.966	0	2155	Nucleolus_15_Right	DMSO
3	0	3997	Nucleolus_15_Right	DMSO
3.034	0	4483	Nucleolus_15_Right	DMSO
3.069	0	2915	Nucleolus_15_Right	DMSO
3.103	0	1336	Nucleolus_15_Right	DMSO
3.138	0	626	Nucleolus_15_Right	DMSO
3.172	0	435	Nucleolus_15_Right	DMSO
3.207	0	476	Nucleolus_15_Right	DMSO
3.241	0	613	Nucleolus_15_Right	DMSO
3.276	0	692	Nucleolus_15_Right	DMSO
3.31	0	637	Nucleolus_15_Right	DMSO
3.345	0	529	Nucleolus_15_Right	DMSO
3.379	0	459	Nucleolus_15_Right	DMSO
3.414	0	468	Nucleolus_15_Right	DMSO
0	7212	1092	Nucleolus_16_Left	DMSO
0.2	9488	2422	Nucleolus_16_Left	DMSO
0.4	11897	5141	Nucleolus_16_Left	DMSO
0.6	13890	9659	Nucleolus_16_Left	DMSO
0.8	14976	14907	Nucleolus_16_Left	DMSO
1	14986	17953	Nucleolus_16_Left	DMSO
1.2	14168	16748	Nucleolus_16_Left	DMSO
1.4	13025	12565	Nucleolus_16_Left	DMSO
1.6	12028	8254	Nucleolus_16_Left	DMSO
1.8	11367	5416	Nucleolus_16_Left	DMSO
2	10841	4078	Nucleolus_16_Left	DMSO
2.2	9987	3792	Nucleolus_16_Left	DMSO
2.4	8467	4128	Nucleolus_16_Left	DMSO
2.6	6472	4534	Nucleolus_16_Left	DMSO
2.8	4558	4367	Nucleolus_16_Left	DMSO
3	3105	3480	Nucleolus_16_Left	DMSO
3.2	2171	2453	Nucleolus_16_Left	DMSO
3.4	1655	1836	Nucleolus_16_Left	DMSO
3.6	1451	1701	Nucleolus_16_Left	DMSO
3.8	1469	1906	Nucleolus_16_Left	DMSO
4	1628	2268	Nucleolus_16_Left	DMSO
4.2	1873	2657	Nucleolus_16_Left	DMSO
4.4	2196	2988	Nucleolus_16_Left	DMSO
4.6	2588	3053	Nucleolus_16_Left	DMSO
4.8	2969	2616	Nucleolus_16_Left	DMSO
5	3192	1820	Nucleolus_16_Left	DMSO
5.2	3197	1103	Nucleolus_16_Left	DMSO
5.4	3109	707	Nucleolus_16_Left	DMSO
5.6	3129	630	Nucleolus_16_Left	DMSO
5.8	3414	914	Nucleolus_16_Left	DMSO
6	4031	1870	Nucleolus_16_Left	DMSO
6.2	4933	4004	Nucleolus_16_Left	DMSO
6.4	5932	7097	Nucleolus_16_Left	DMSO
6.6	6757	9295	Nucleolus_16_Left	DMSO
6.8	7208	9198	Nucleolus_16_Left	DMSO
7	7290	8000	Nucleolus_16_Left	DMSO
7.2	7203	7428	Nucleolus_16_Left	DMSO
7.4	7203	7988	Nucleolus_16_Left	DMSO
7.6	7449	8878	Nucleolus_16_Left	DMSO
7.8	7871	8379	Nucleolus_16_Left	DMSO
8	8021	6089	Nucleolus_16_Left	DMSO
8.2	7178	3679	Nucleolus_16_Left	DMSO
8.4	5114	2222	Nucleolus_16_Left	DMSO
8.6	2720	1548	Nucleolus_16_Left	DMSO
8.8	1078	1265	Nucleolus_16_Left	DMSO
9	339	1169	Nucleolus_16_Left	DMSO
9.2	94	1224	Nucleolus_16_Left	DMSO
9.4	26	1383	Nucleolus_16_Left	DMSO
9.6	7	1371	Nucleolus_16_Left	DMSO
9.8	3	958	Nucleolus_16_Left	DMSO
10	1	482	Nucleolus_16_Left	DMSO
10.2	1	230	Nucleolus_16_Left	DMSO
10.4	1	152	Nucleolus_16_Left	DMSO
10.6	1	174	Nucleolus_16_Left	DMSO
10.8	0	274	Nucleolus_16_Left	DMSO
11	0	407	Nucleolus_16_Left	DMSO
11.2	0	468	Nucleolus_16_Left	DMSO
11.4	0	410	Nucleolus_16_Left	DMSO
11.6	0	289	Nucleolus_16_Left	DMSO
11.8	0	183	Nucleolus_16_Left	DMSO
12	0	129	Nucleolus_16_Left	DMSO
12.2	0	132	Nucleolus_16_Left	DMSO
12.4	0	203	Nucleolus_16_Left	DMSO
12.6	0	372	Nucleolus_16_Left	DMSO
12.8	0	673	Nucleolus_16_Left	DMSO
13	0	1107	Nucleolus_16_Left	DMSO
13.2	0	1639	Nucleolus_16_Left	DMSO
13.4	0	2309	Nucleolus_16_Left	DMSO
13.6	0	3280	Nucleolus_16_Left	DMSO
13.8	0	4449	Nucleolus_16_Left	DMSO
14	0	4739	Nucleolus_16_Left	DMSO
14.2	1	3305	Nucleolus_16_Left	DMSO
14.4	4	1542	Nucleolus_16_Left	DMSO
14.6	11	651	Nucleolus_16_Left	DMSO
14.8	23	414	Nucleolus_16_Left	DMSO
15	26	540	Nucleolus_16_Left	DMSO
15.2	18	1055	Nucleolus_16_Left	DMSO
15.4	8	1793	Nucleolus_16_Left	DMSO
15.6	3	1903	Nucleolus_16_Left	DMSO
15.8	2	1216	Nucleolus_16_Left	DMSO
16	2	597	Nucleolus_16_Left	DMSO
16.2	4	340	Nucleolus_16_Left	DMSO
16.4	5	280	Nucleolus_16_Left	DMSO
16.6	4	268	Nucleolus_16_Left	DMSO
16.8	2	223	Nucleolus_16_Left	DMSO
17	1	160	Nucleolus_16_Left	DMSO
17.2	0	121	Nucleolus_16_Left	DMSO
17.4	0	116	Nucleolus_16_Left	DMSO
17.6	0	146	Nucleolus_16_Left	DMSO
17.8	0	225	Nucleolus_16_Left	DMSO
18	1	421	Nucleolus_16_Left	DMSO
18.2	3	840	Nucleolus_16_Left	DMSO
18.4	12	1368	Nucleolus_16_Left	DMSO
18.6	34	1444	Nucleolus_16_Left	DMSO
18.8	71	974	Nucleolus_16_Left	DMSO
19	121	537	Nucleolus_16_Left	DMSO
19.2	163	377	Nucleolus_16_Left	DMSO
19.4	163	467	Nucleolus_16_Left	DMSO
19.6	116	897	Nucleolus_16_Left	DMSO
19.8	61	1819	Nucleolus_16_Left	DMSO
0	7212	1092	Nucleolus_16_Right	DMSO
0.083	5438	514	Nucleolus_16_Right	DMSO
0.167	4302	273	Nucleolus_16_Right	DMSO
0.25	3793	165	Nucleolus_16_Right	DMSO
0.333	3870	108	Nucleolus_16_Right	DMSO
0.417	4530	77	Nucleolus_16_Right	DMSO
0.5	5774	72	Nucleolus_16_Right	DMSO
0.583	7541	103	Nucleolus_16_Right	DMSO
0.667	9712	203	Nucleolus_16_Right	DMSO
0.75	12214	439	Nucleolus_16_Right	DMSO
0.833	14998	866	Nucleolus_16_Right	DMSO
0.917	17678	1470	Nucleolus_16_Right	DMSO
1	19174	2171	Nucleolus_16_Right	DMSO
1.083	18152	2824	Nucleolus_16_Right	DMSO
1.167	14419	3205	Nucleolus_16_Right	DMSO
1.25	9443	3212	Nucleolus_16_Right	DMSO
1.333	5056	3109	Nucleolus_16_Right	DMSO
1.417	2203	3273	Nucleolus_16_Right	DMSO
1.5	787	3917	Nucleolus_16_Right	DMSO
1.583	241	5033	Nucleolus_16_Right	DMSO
1.667	69	6345	Nucleolus_16_Right	DMSO
1.75	22	7205	Nucleolus_16_Right	DMSO
1.833	9	6776	Nucleolus_16_Right	DMSO
1.917	6	4858	Nucleolus_16_Right	DMSO
2	7	2552	Nucleolus_16_Right	DMSO
2.083	11	1028	Nucleolus_16_Right	DMSO
2.167	20	363	Nucleolus_16_Right	DMSO
2.25	32	135	Nucleolus_16_Right	DMSO
2.333	43	64	Nucleolus_16_Right	DMSO
2.417	49	43	Nucleolus_16_Right	DMSO
2.5	47	42	Nucleolus_16_Right	DMSO
2.583	44	59	Nucleolus_16_Right	DMSO
2.667	45	109	Nucleolus_16_Right	DMSO
2.75	52	218	Nucleolus_16_Right	DMSO
2.833	67	383	Nucleolus_16_Right	DMSO
2.917	84	498	Nucleolus_16_Right	DMSO
3	95	444	Nucleolus_16_Right	DMSO
3.083	93	287	Nucleolus_16_Right	DMSO
3.167	80	163	Nucleolus_16_Right	DMSO
3.25	65	110	Nucleolus_16_Right	DMSO
3.333	53	124	Nucleolus_16_Right	DMSO
3.417	44	239	Nucleolus_16_Right	DMSO
3.5	37	600	Nucleolus_16_Right	DMSO
3.583	31	1482	Nucleolus_16_Right	DMSO
3.667	26	2945	Nucleolus_16_Right	DMSO
3.75	23	4117	Nucleolus_16_Right	DMSO
3.833	23	3872	Nucleolus_16_Right	DMSO
3.917	28	2601	Nucleolus_16_Right	DMSO
4	42	1415	Nucleolus_16_Right	DMSO
4.083	70	707	Nucleolus_16_Right	DMSO
4.167	119	364	Nucleolus_16_Right	DMSO
4.25	195	220	Nucleolus_16_Right	DMSO
4.333	292	166	Nucleolus_16_Right	DMSO
4.417	395	155	Nucleolus_16_Right	DMSO
4.5	470	189	Nucleolus_16_Right	DMSO
4.583	477	324	Nucleolus_16_Right	DMSO
4.667	395	713	Nucleolus_16_Right	DMSO
4.75	258	1554	Nucleolus_16_Right	DMSO
4.833	129	2620	Nucleolus_16_Right	DMSO
4.917	49	3018	Nucleolus_16_Right	DMSO
5	14	2432	Nucleolus_16_Right	DMSO
5.083	3	1629	Nucleolus_16_Right	DMSO
5.167	1	1198	Nucleolus_16_Right	DMSO
5.25	0	1225	Nucleolus_16_Right	DMSO
5.333	0	1732	Nucleolus_16_Right	DMSO
5.417	0	2715	Nucleolus_16_Right	DMSO
5.5	0	3736	Nucleolus_16_Right	DMSO
5.583	0	4050	Nucleolus_16_Right	DMSO
5.667	0	3519	Nucleolus_16_Right	DMSO
5.75	0	2662	Nucleolus_16_Right	DMSO
5.833	0	1964	Nucleolus_16_Right	DMSO
5.917	0	1605	Nucleolus_16_Right	DMSO
6	0	1547	Nucleolus_16_Right	DMSO
6.083	0	1650	Nucleolus_16_Right	DMSO
6.167	1	1746	Nucleolus_16_Right	DMSO
6.25	1	1779	Nucleolus_16_Right	DMSO
6.333	2	1852	Nucleolus_16_Right	DMSO
6.417	4	2112	Nucleolus_16_Right	DMSO
6.5	9	2687	Nucleolus_16_Right	DMSO
6.583	19	3575	Nucleolus_16_Right	DMSO
6.667	43	4394	Nucleolus_16_Right	DMSO
6.75	97	4724	Nucleolus_16_Right	DMSO
6.833	199	4874	Nucleolus_16_Right	DMSO
6.917	357	5512	Nucleolus_16_Right	DMSO
7	547	6702	Nucleolus_16_Right	DMSO
7.083	699	7201	Nucleolus_16_Right	DMSO
7.167	727	5573	Nucleolus_16_Right	DMSO
7.25	638	3015	Nucleolus_16_Right	DMSO
7.333	535	1377	Nucleolus_16_Right	DMSO
7.417	484	722	Nucleolus_16_Right	DMSO
7.5	498	558	Nucleolus_16_Right	DMSO
7.583	559	648	Nucleolus_16_Right	DMSO
7.667	618	958	Nucleolus_16_Right	DMSO
7.75	592	1490	Nucleolus_16_Right	DMSO
7.833	443	2147	Nucleolus_16_Right	DMSO
7.917	267	2690	Nucleolus_16_Right	DMSO
8	157	2924	Nucleolus_16_Right	DMSO
8.083	112	2860	Nucleolus_16_Right	DMSO
8.167	96	2594	Nucleolus_16_Right	DMSO
8.25	88	2123	Nucleolus_16_Right	DMSO
0	81	13772	Nucleolus_17_Left	DMSO
0.053	110	19654	Nucleolus_17_Left	DMSO
0.105	170	19911	Nucleolus_17_Left	DMSO
0.158	269	15005	Nucleolus_17_Left	DMSO
0.211	408	9715	Nucleolus_17_Left	DMSO
0.263	597	6498	Nucleolus_17_Left	DMSO
0.316	869	5231	Nucleolus_17_Left	DMSO
0.368	1272	5292	Nucleolus_17_Left	DMSO
0.421	1844	6291	Nucleolus_17_Left	DMSO
0.474	2581	7974	Nucleolus_17_Left	DMSO
0.526	3462	10079	Nucleolus_17_Left	DMSO
0.579	4533	12171	Nucleolus_17_Left	DMSO
0.632	5990	13311	Nucleolus_17_Left	DMSO
0.684	8186	12343	Nucleolus_17_Left	DMSO
0.737	11586	9304	Nucleolus_17_Left	DMSO
0.789	16631	5732	Nucleolus_17_Left	DMSO
0.842	23562	3063	Nucleolus_17_Left	DMSO
0.895	31960	1526	Nucleolus_17_Left	DMSO
0.947	39526	734	Nucleolus_17_Left	DMSO
1	40935	339	Nucleolus_17_Left	DMSO
1.053	31705	153	Nucleolus_17_Left	DMSO
1.105	16514	74	Nucleolus_17_Left	DMSO
1.158	5501	45	Nucleolus_17_Left	DMSO
1.211	1218	40	Nucleolus_17_Left	DMSO
1.263	200	48	Nucleolus_17_Left	DMSO
1.316	28	65	Nucleolus_17_Left	DMSO
1.368	4	85	Nucleolus_17_Left	DMSO
1.421	1	103	Nucleolus_17_Left	DMSO
1.474	0	124	Nucleolus_17_Left	DMSO
1.526	0	153	Nucleolus_17_Left	DMSO
1.579	0	194	Nucleolus_17_Left	DMSO
1.632	0	242	Nucleolus_17_Left	DMSO
1.684	0	301	Nucleolus_17_Left	DMSO
1.737	0	382	Nucleolus_17_Left	DMSO
1.789	0	479	Nucleolus_17_Left	DMSO
1.842	0	545	Nucleolus_17_Left	DMSO
1.895	0	545	Nucleolus_17_Left	DMSO
1.947	0	551	Nucleolus_17_Left	DMSO
2	0	710	Nucleolus_17_Left	DMSO
2.053	0	1222	Nucleolus_17_Left	DMSO
2.105	0	2221	Nucleolus_17_Left	DMSO
2.158	0	3153	Nucleolus_17_Left	DMSO
2.211	0	2974	Nucleolus_17_Left	DMSO
2.263	0	1955	Nucleolus_17_Left	DMSO
2.316	0	1119	Nucleolus_17_Left	DMSO
2.368	0	744	Nucleolus_17_Left	DMSO
2.421	0	667	Nucleolus_17_Left	DMSO
2.474	0	740	Nucleolus_17_Left	DMSO
2.526	0	845	Nucleolus_17_Left	DMSO
2.579	0	865	Nucleolus_17_Left	DMSO
2.632	0	744	Nucleolus_17_Left	DMSO
2.684	0	554	Nucleolus_17_Left	DMSO
2.737	0	394	Nucleolus_17_Left	DMSO
2.789	0	289	Nucleolus_17_Left	DMSO
2.842	0	227	Nucleolus_17_Left	DMSO
2.895	0	200	Nucleolus_17_Left	DMSO
2.947	0	222	Nucleolus_17_Left	DMSO
3	0	339	Nucleolus_17_Left	DMSO
3.053	0	658	Nucleolus_17_Left	DMSO
3.105	0	1342	Nucleolus_17_Left	DMSO
3.158	0	2348	Nucleolus_17_Left	DMSO
3.211	0	3210	Nucleolus_17_Left	DMSO
3.263	0	3660	Nucleolus_17_Left	DMSO
3.316	0	3913	Nucleolus_17_Left	DMSO
3.368	0	4002	Nucleolus_17_Left	DMSO
3.421	0	3591	Nucleolus_17_Left	DMSO
3.474	0	2669	Nucleolus_17_Left	DMSO
3.526	0	1780	Nucleolus_17_Left	DMSO
3.579	0	1231	Nucleolus_17_Left	DMSO
3.632	0	921	Nucleolus_17_Left	DMSO
3.684	0	690	Nucleolus_17_Left	DMSO
3.737	0	477	Nucleolus_17_Left	DMSO
3.789	0	301	Nucleolus_17_Left	DMSO
3.842	0	190	Nucleolus_17_Left	DMSO
3.895	0	141	Nucleolus_17_Left	DMSO
3.947	0	140	Nucleolus_17_Left	DMSO
4	0	170	Nucleolus_17_Left	DMSO
4.053	0	216	Nucleolus_17_Left	DMSO
4.105	0	254	Nucleolus_17_Left	DMSO
4.158	0	256	Nucleolus_17_Left	DMSO
4.211	0	206	Nucleolus_17_Left	DMSO
4.263	0	129	Nucleolus_17_Left	DMSO
4.316	0	66	Nucleolus_17_Left	DMSO
4.368	0	33	Nucleolus_17_Left	DMSO
4.421	0	20	Nucleolus_17_Left	DMSO
4.474	0	17	Nucleolus_17_Left	DMSO
4.526	0	20	Nucleolus_17_Left	DMSO
4.579	0	24	Nucleolus_17_Left	DMSO
4.632	0	26	Nucleolus_17_Left	DMSO
4.684	0	24	Nucleolus_17_Left	DMSO
4.737	0	24	Nucleolus_17_Left	DMSO
4.789	1	32	Nucleolus_17_Left	DMSO
4.842	2	74	Nucleolus_17_Left	DMSO
4.895	3	244	Nucleolus_17_Left	DMSO
4.947	4	899	Nucleolus_17_Left	DMSO
5	5	2747	Nucleolus_17_Left	DMSO
5.053	4	5357	Nucleolus_17_Left	DMSO
5.105	4	5854	Nucleolus_17_Left	DMSO
5.158	4	3848	Nucleolus_17_Left	DMSO
5.211	4	1979	Nucleolus_17_Left	DMSO
0	81	13772	Nucleolus_17_Right	DMSO
0.042	75	7461	Nucleolus_17_Right	DMSO
0.083	88	3850	Nucleolus_17_Right	DMSO
0.125	125	2491	Nucleolus_17_Right	DMSO
0.167	206	2450	Nucleolus_17_Right	DMSO
0.208	374	3538	Nucleolus_17_Right	DMSO
0.25	695	5965	Nucleolus_17_Right	DMSO
0.292	1218	8944	Nucleolus_17_Right	DMSO
0.333	1911	9748	Nucleolus_17_Right	DMSO
0.375	2657	7517	Nucleolus_17_Right	DMSO
0.417	3371	5085	Nucleolus_17_Right	DMSO
0.458	4080	4175	Nucleolus_17_Right	DMSO
0.5	4880	4624	Nucleolus_17_Right	DMSO
0.542	5843	5443	Nucleolus_17_Right	DMSO
0.583	6936	5083	Nucleolus_17_Right	DMSO
0.625	7992	3553	Nucleolus_17_Right	DMSO
0.667	8774	2351	Nucleolus_17_Right	DMSO
0.708	9168	2088	Nucleolus_17_Right	DMSO
0.75	9334	2789	Nucleolus_17_Right	DMSO
0.792	9650	4452	Nucleolus_17_Right	DMSO
0.833	10596	6445	Nucleolus_17_Right	DMSO
0.875	12674	7510	Nucleolus_17_Right	DMSO
0.917	16199	7398	Nucleolus_17_Right	DMSO
0.958	20426	7204	Nucleolus_17_Right	DMSO
1	22251	8063	Nucleolus_17_Right	DMSO
1.042	18043	10215	Nucleolus_17_Right	DMSO
1.083	9694	11880	Nucleolus_17_Right	DMSO
1.125	3338	10115	Nucleolus_17_Right	DMSO
1.167	788	5851	Nucleolus_17_Right	DMSO
1.208	146	2497	Nucleolus_17_Right	DMSO
1.25	25	931	Nucleolus_17_Right	DMSO
1.292	5	369	Nucleolus_17_Right	DMSO
1.333	1	179	Nucleolus_17_Right	DMSO
1.375	0	104	Nucleolus_17_Right	DMSO
1.417	0	63	Nucleolus_17_Right	DMSO
1.458	0	38	Nucleolus_17_Right	DMSO
1.5	0	26	Nucleolus_17_Right	DMSO
1.542	0	26	Nucleolus_17_Right	DMSO
1.583	0	39	Nucleolus_17_Right	DMSO
1.625	0	67	Nucleolus_17_Right	DMSO
1.667	0	105	Nucleolus_17_Right	DMSO
1.708	0	131	Nucleolus_17_Right	DMSO
1.75	0	131	Nucleolus_17_Right	DMSO
1.792	0	109	Nucleolus_17_Right	DMSO
1.833	0	84	Nucleolus_17_Right	DMSO
1.875	0	69	Nucleolus_17_Right	DMSO
1.917	0	65	Nucleolus_17_Right	DMSO
1.958	0	72	Nucleolus_17_Right	DMSO
2	0	88	Nucleolus_17_Right	DMSO
2.042	0	109	Nucleolus_17_Right	DMSO
2.083	0	132	Nucleolus_17_Right	DMSO
2.125	0	146	Nucleolus_17_Right	DMSO
2.167	0	140	Nucleolus_17_Right	DMSO
2.208	0	116	Nucleolus_17_Right	DMSO
2.25	0	92	Nucleolus_17_Right	DMSO
2.292	0	87	Nucleolus_17_Right	DMSO
2.333	0	138	Nucleolus_17_Right	DMSO
2.375	0	384	Nucleolus_17_Right	DMSO
2.417	0	1308	Nucleolus_17_Right	DMSO
2.458	0	3582	Nucleolus_17_Right	DMSO
2.5	0	6151	Nucleolus_17_Right	DMSO
2.542	0	6370	Nucleolus_17_Right	DMSO
2.583	0	4486	Nucleolus_17_Right	DMSO
2.625	0	2596	Nucleolus_17_Right	DMSO
2.667	0	1494	Nucleolus_17_Right	DMSO
2.708	0	991	Nucleolus_17_Right	DMSO
2.75	0	813	Nucleolus_17_Right	DMSO
2.792	0	822	Nucleolus_17_Right	DMSO
2.833	0	972	Nucleolus_17_Right	DMSO
2.875	0	1274	Nucleolus_17_Right	DMSO
2.917	0	1773	Nucleolus_17_Right	DMSO
2.958	0	2492	Nucleolus_17_Right	DMSO
3	0	3296	Nucleolus_17_Right	DMSO
3.042	0	3706	Nucleolus_17_Right	DMSO
3.083	0	3104	Nucleolus_17_Right	DMSO
3.125	0	1742	Nucleolus_17_Right	DMSO
3.167	0	680	Nucleolus_17_Right	DMSO
3.208	0	260	Nucleolus_17_Right	DMSO
3.25	0	187	Nucleolus_17_Right	DMSO
3.292	0	328	Nucleolus_17_Right	DMSO
3.333	0	840	Nucleolus_17_Right	DMSO
3.375	0	1824	Nucleolus_17_Right	DMSO
3.417	0	2537	Nucleolus_17_Right	DMSO
3.458	0	2208	Nucleolus_17_Right	DMSO
3.5	0	1447	Nucleolus_17_Right	DMSO
3.542	0	925	Nucleolus_17_Right	DMSO
3.583	0	732	Nucleolus_17_Right	DMSO
3.625	0	814	Nucleolus_17_Right	DMSO
3.667	0	1162	Nucleolus_17_Right	DMSO
3.708	1	1657	Nucleolus_17_Right	DMSO
3.75	1	1883	Nucleolus_17_Right	DMSO
3.792	1	1539	Nucleolus_17_Right	DMSO
3.833	2	945	Nucleolus_17_Right	DMSO
3.875	1	514	Nucleolus_17_Right	DMSO
3.917	1	296	Nucleolus_17_Right	DMSO
3.958	1	202	Nucleolus_17_Right	DMSO
4	1	165	Nucleolus_17_Right	DMSO
4.042	1	150	Nucleolus_17_Right	DMSO
4.083	1	141	Nucleolus_17_Right	DMSO
4.125	1	128	Nucleolus_17_Right	DMSO
0	401	9927	Nucleolus_18_Left	DMSO
0.1	425	6922	Nucleolus_18_Left	DMSO
0.2	523	5276	Nucleolus_18_Left	DMSO
0.3	756	5338	Nucleolus_18_Left	DMSO
0.4	1290	7438	Nucleolus_18_Left	DMSO
0.5	2505	11876	Nucleolus_18_Left	DMSO
0.6	5099	16706	Nucleolus_18_Left	DMSO
0.7	9872	16844	Nucleolus_18_Left	DMSO
0.8	16746	10955	Nucleolus_18_Left	DMSO
0.9	23353	4603	Nucleolus_18_Left	DMSO
1	25218	1379	Nucleolus_18_Left	DMSO
1.1	19618	357	Nucleolus_18_Left	DMSO
1.2	10249	110	Nucleolus_18_Left	DMSO
1.3	3510	59	Nucleolus_18_Left	DMSO
1.4	831	64	Nucleolus_18_Left	DMSO
1.5	154	97	Nucleolus_18_Left	DMSO
1.6	26	142	Nucleolus_18_Left	DMSO
1.7	5	165	Nucleolus_18_Left	DMSO
1.8	1	145	Nucleolus_18_Left	DMSO
1.9	1	101	Nucleolus_18_Left	DMSO
2	1	65	Nucleolus_18_Left	DMSO
2.1	1	53	Nucleolus_18_Left	DMSO
2.2	0	71	Nucleolus_18_Left	DMSO
2.3	0	152	Nucleolus_18_Left	DMSO
2.4	0	378	Nucleolus_18_Left	DMSO
2.5	0	863	Nucleolus_18_Left	DMSO
2.6	0	1616	Nucleolus_18_Left	DMSO
2.7	0	2414	Nucleolus_18_Left	DMSO
2.8	0	3043	Nucleolus_18_Left	DMSO
2.9	0	3523	Nucleolus_18_Left	DMSO
3	0	3826	Nucleolus_18_Left	DMSO
3.1	0	3601	Nucleolus_18_Left	DMSO
3.2	0	2695	Nucleolus_18_Left	DMSO
3.3	0	1661	Nucleolus_18_Left	DMSO
3.4	0	988	Nucleolus_18_Left	DMSO
3.5	0	648	Nucleolus_18_Left	DMSO
3.6	0	456	Nucleolus_18_Left	DMSO
3.7	0	301	Nucleolus_18_Left	DMSO
3.8	0	181	Nucleolus_18_Left	DMSO
3.9	0	114	Nucleolus_18_Left	DMSO
4	0	90	Nucleolus_18_Left	DMSO
4.1	0	88	Nucleolus_18_Left	DMSO
4.2	0	87	Nucleolus_18_Left	DMSO
4.3	0	75	Nucleolus_18_Left	DMSO
4.4	0	52	Nucleolus_18_Left	DMSO
4.5	0	31	Nucleolus_18_Left	DMSO
4.6	0	18	Nucleolus_18_Left	DMSO
4.7	0	11	Nucleolus_18_Left	DMSO
4.8	0	8	Nucleolus_18_Left	DMSO
4.9	0	8	Nucleolus_18_Left	DMSO
5	0	10	Nucleolus_18_Left	DMSO
5.1	0	15	Nucleolus_18_Left	DMSO
5.2	0	24	Nucleolus_18_Left	DMSO
5.3	0	37	Nucleolus_18_Left	DMSO
5.4	0	59	Nucleolus_18_Left	DMSO
5.5	0	90	Nucleolus_18_Left	DMSO
5.6	0	116	Nucleolus_18_Left	DMSO
5.7	0	111	Nucleolus_18_Left	DMSO
5.8	0	77	Nucleolus_18_Left	DMSO
5.9	0	43	Nucleolus_18_Left	DMSO
6	0	22	Nucleolus_18_Left	DMSO
6.1	0	15	Nucleolus_18_Left	DMSO
6.2	0	15	Nucleolus_18_Left	DMSO
6.3	0	25	Nucleolus_18_Left	DMSO
6.4	0	52	Nucleolus_18_Left	DMSO
6.5	0	112	Nucleolus_18_Left	DMSO
6.6	0	198	Nucleolus_18_Left	DMSO
6.7	0	252	Nucleolus_18_Left	DMSO
6.8	0	233	Nucleolus_18_Left	DMSO
6.9	0	195	Nucleolus_18_Left	DMSO
7	0	200	Nucleolus_18_Left	DMSO
7.1	0	280	Nucleolus_18_Left	DMSO
7.2	0	421	Nucleolus_18_Left	DMSO
7.3	0	507	Nucleolus_18_Left	DMSO
7.4	0	446	Nucleolus_18_Left	DMSO
7.5	0	326	Nucleolus_18_Left	DMSO
7.6	0	252	Nucleolus_18_Left	DMSO
7.7	0	235	Nucleolus_18_Left	DMSO
7.8	0	254	Nucleolus_18_Left	DMSO
7.9	0	282	Nucleolus_18_Left	DMSO
8	0	293	Nucleolus_18_Left	DMSO
8.1	0	278	Nucleolus_18_Left	DMSO
8.2	0	246	Nucleolus_18_Left	DMSO
8.3	0	217	Nucleolus_18_Left	DMSO
8.4	0	205	Nucleolus_18_Left	DMSO
8.5	0	219	Nucleolus_18_Left	DMSO
8.6	0	261	Nucleolus_18_Left	DMSO
8.7	0	332	Nucleolus_18_Left	DMSO
8.8	0	415	Nucleolus_18_Left	DMSO
8.9	0	458	Nucleolus_18_Left	DMSO
9	0	390	Nucleolus_18_Left	DMSO
9.1	0	242	Nucleolus_18_Left	DMSO
9.2	0	121	Nucleolus_18_Left	DMSO
9.3	0	61	Nucleolus_18_Left	DMSO
9.4	0	40	Nucleolus_18_Left	DMSO
9.5	0	38	Nucleolus_18_Left	DMSO
9.6	0	57	Nucleolus_18_Left	DMSO
9.7	0	129	Nucleolus_18_Left	DMSO
9.8	0	358	Nucleolus_18_Left	DMSO
9.9	0	961	Nucleolus_18_Left	DMSO
0	401	9927	Nucleolus_18_Right	DMSO
0.1	447	12993	Nucleolus_18_Right	DMSO
0.2	611	14281	Nucleolus_18_Right	DMSO
0.3	1028	13357	Nucleolus_18_Right	DMSO
0.4	2003	11422	Nucleolus_18_Right	DMSO
0.5	4075	9724	Nucleolus_18_Right	DMSO
0.6	7913	8821	Nucleolus_18_Right	DMSO
0.7	14023	8817	Nucleolus_18_Right	DMSO
0.8	22312	9571	Nucleolus_18_Right	DMSO
0.9	30853	10406	Nucleolus_18_Right	DMSO
1	34224	9828	Nucleolus_18_Right	DMSO
1.1	27264	7042	Nucleolus_18_Right	DMSO
1.2	14233	3661	Nucleolus_18_Right	DMSO
1.3	4779	1490	Nucleolus_18_Right	DMSO
1.4	1109	555	Nucleolus_18_Right	DMSO
1.5	203	222	Nucleolus_18_Right	DMSO
1.6	34	108	Nucleolus_18_Right	DMSO
1.7	6	70	Nucleolus_18_Right	DMSO
1.8	1	67	Nucleolus_18_Right	DMSO
1.9	0	96	Nucleolus_18_Right	DMSO
2	0	175	Nucleolus_18_Right	DMSO
2.1	0	318	Nucleolus_18_Right	DMSO
2.2	0	456	Nucleolus_18_Right	DMSO
2.3	0	459	Nucleolus_18_Right	DMSO
2.4	0	333	Nucleolus_18_Right	DMSO
2.5	0	200	Nucleolus_18_Right	DMSO
2.6	0	115	Nucleolus_18_Right	DMSO
2.7	0	68	Nucleolus_18_Right	DMSO
2.8	0	39	Nucleolus_18_Right	DMSO
2.9	0	21	Nucleolus_18_Right	DMSO
3	0	10	Nucleolus_18_Right	DMSO
3.1	0	5	Nucleolus_18_Right	DMSO
3.2	0	3	Nucleolus_18_Right	DMSO
3.3	0	3	Nucleolus_18_Right	DMSO
3.4	0	4	Nucleolus_18_Right	DMSO
3.5	0	9	Nucleolus_18_Right	DMSO
3.6	0	14	Nucleolus_18_Right	DMSO
3.7	0	13	Nucleolus_18_Right	DMSO
3.8	0	8	Nucleolus_18_Right	DMSO
3.9	0	4	Nucleolus_18_Right	DMSO
4	0	3	Nucleolus_18_Right	DMSO
4.1	0	4	Nucleolus_18_Right	DMSO
4.2	0	7	Nucleolus_18_Right	DMSO
4.3	0	10	Nucleolus_18_Right	DMSO
4.4	0	13	Nucleolus_18_Right	DMSO
4.5	0	15	Nucleolus_18_Right	DMSO
4.6	0	18	Nucleolus_18_Right	DMSO
4.7	0	22	Nucleolus_18_Right	DMSO
4.8	0	28	Nucleolus_18_Right	DMSO
4.9	0	38	Nucleolus_18_Right	DMSO
5	0	61	Nucleolus_18_Right	DMSO
5.1	0	105	Nucleolus_18_Right	DMSO
5.2	0	158	Nucleolus_18_Right	DMSO
5.3	0	190	Nucleolus_18_Right	DMSO
5.4	0	195	Nucleolus_18_Right	DMSO
5.5	0	189	Nucleolus_18_Right	DMSO
5.6	0	173	Nucleolus_18_Right	DMSO
5.7	1	134	Nucleolus_18_Right	DMSO
5.8	3	87	Nucleolus_18_Right	DMSO
5.9	12	56	Nucleolus_18_Right	DMSO
6	64	49	Nucleolus_18_Right	DMSO
6.1	290	69	Nucleolus_18_Right	DMSO
6.2	989	135	Nucleolus_18_Right	DMSO
6.3	2326	312	Nucleolus_18_Right	DMSO
6.4	3739	756	Nucleolus_18_Right	DMSO
6.5	4374	1621	Nucleolus_18_Right	DMSO
6.6	4125	2520	Nucleolus_18_Right	DMSO
6.7	3489	2537	Nucleolus_18_Right	DMSO
6.8	2873	1880	Nucleolus_18_Right	DMSO
6.9	2387	1438	Nucleolus_18_Right	DMSO
7	1969	1480	Nucleolus_18_Right	DMSO
7.1	1533	1995	Nucleolus_18_Right	DMSO
7.2	1077	2787	Nucleolus_18_Right	DMSO
7.3	683	3143	Nucleolus_18_Right	DMSO
7.4	415	2534	Nucleolus_18_Right	DMSO
7.5	258	1593	Nucleolus_18_Right	DMSO
7.6	167	984	Nucleolus_18_Right	DMSO
7.7	110	744	Nucleolus_18_Right	DMSO
7.8	69	717	Nucleolus_18_Right	DMSO
7.9	41	746	Nucleolus_18_Right	DMSO
8	26	684	Nucleolus_18_Right	DMSO
8.1	20	512	Nucleolus_18_Right	DMSO
8.2	19	333	Nucleolus_18_Right	DMSO
8.3	21	211	Nucleolus_18_Right	DMSO
8.4	21	144	Nucleolus_18_Right	DMSO
8.5	17	113	Nucleolus_18_Right	DMSO
8.6	12	100	Nucleolus_18_Right	DMSO
8.7	8	99	Nucleolus_18_Right	DMSO
8.8	7	113	Nucleolus_18_Right	DMSO
8.9	8	147	Nucleolus_18_Right	DMSO
9	12	206	Nucleolus_18_Right	DMSO
9.1	22	293	Nucleolus_18_Right	DMSO
9.2	42	404	Nucleolus_18_Right	DMSO
9.3	78	533	Nucleolus_18_Right	DMSO
9.4	140	677	Nucleolus_18_Right	DMSO
9.5	238	836	Nucleolus_18_Right	DMSO
9.6	369	1004	Nucleolus_18_Right	DMSO
9.7	496	1189	Nucleolus_18_Right	DMSO
9.8	563	1399	Nucleolus_18_Right	DMSO
9.9	544	1545	Nucleolus_18_Right	DMSO
0	2365	4661	Nucleolus_19_Left	DMSO
0.083	1684	5112	Nucleolus_19_Left	DMSO
0.167	1331	5035	Nucleolus_19_Left	DMSO
0.25	1253	4878	Nucleolus_19_Left	DMSO
0.333	1429	4807	Nucleolus_19_Left	DMSO
0.417	1897	4643	Nucleolus_19_Left	DMSO
0.5	2749	4336	Nucleolus_19_Left	DMSO
0.583	4080	4265	Nucleolus_19_Left	DMSO
0.667	5902	4864	Nucleolus_19_Left	DMSO
0.75	8053	6114	Nucleolus_19_Left	DMSO
0.833	10222	7027	Nucleolus_19_Left	DMSO
0.917	12053	6392	Nucleolus_19_Left	DMSO
1	13076	4731	Nucleolus_19_Left	DMSO
1.083	12591	3318	Nucleolus_19_Left	DMSO
1.167	10042	2480	Nucleolus_19_Left	DMSO
1.25	6128	1915	Nucleolus_19_Left	DMSO
1.333	2723	1380	Nucleolus_19_Left	DMSO
1.417	888	957	Nucleolus_19_Left	DMSO
1.5	229	820	Nucleolus_19_Left	DMSO
1.583	52	1056	Nucleolus_19_Left	DMSO
1.667	12	1684	Nucleolus_19_Left	DMSO
1.75	3	2255	Nucleolus_19_Left	DMSO
1.833	1	1936	Nucleolus_19_Left	DMSO
1.917	1	1029	Nucleolus_19_Left	DMSO
2	0	407	Nucleolus_19_Left	DMSO
2.083	0	163	Nucleolus_19_Left	DMSO
2.167	0	89	Nucleolus_19_Left	DMSO
2.25	0	75	Nucleolus_19_Left	DMSO
2.333	0	82	Nucleolus_19_Left	DMSO
2.417	0	86	Nucleolus_19_Left	DMSO
2.5	0	72	Nucleolus_19_Left	DMSO
2.583	0	53	Nucleolus_19_Left	DMSO
2.667	1	48	Nucleolus_19_Left	DMSO
2.75	2	62	Nucleolus_19_Left	DMSO
2.833	8	104	Nucleolus_19_Left	DMSO
2.917	25	180	Nucleolus_19_Left	DMSO
3	62	290	Nucleolus_19_Left	DMSO
3.083	117	408	Nucleolus_19_Left	DMSO
3.167	178	478	Nucleolus_19_Left	DMSO
3.25	239	448	Nucleolus_19_Left	DMSO
3.333	310	354	Nucleolus_19_Left	DMSO
3.417	414	280	Nucleolus_19_Left	DMSO
3.5	573	278	Nucleolus_19_Left	DMSO
3.583	799	375	Nucleolus_19_Left	DMSO
3.667	1078	617	Nucleolus_19_Left	DMSO
3.75	1350	1047	Nucleolus_19_Left	DMSO
3.833	1528	1573	Nucleolus_19_Left	DMSO
3.917	1555	1896	Nucleolus_19_Left	DMSO
4	1462	1824	Nucleolus_19_Left	DMSO
4.083	1349	1613	Nucleolus_19_Left	DMSO
4.167	1316	1666	Nucleolus_19_Left	DMSO
4.25	1431	2299	Nucleolus_19_Left	DMSO
4.333	1741	3732	Nucleolus_19_Left	DMSO
4.417	2241	5353	Nucleolus_19_Left	DMSO
4.5	2766	5359	Nucleolus_19_Left	DMSO
4.583	2917	3487	Nucleolus_19_Left	DMSO
4.667	2366	1588	Nucleolus_19_Left	DMSO
4.75	1380	584	Nucleolus_19_Left	DMSO
4.833	571	205	Nucleolus_19_Left	DMSO
4.917	176	81	Nucleolus_19_Left	DMSO
5	45	44	Nucleolus_19_Left	DMSO
5.083	10	38	Nucleolus_19_Left	DMSO
5.167	3	51	Nucleolus_19_Left	DMSO
5.25	1	81	Nucleolus_19_Left	DMSO
5.333	0	122	Nucleolus_19_Left	DMSO
5.417	0	145	Nucleolus_19_Left	DMSO
5.5	0	123	Nucleolus_19_Left	DMSO
5.583	0	74	Nucleolus_19_Left	DMSO
5.667	0	36	Nucleolus_19_Left	DMSO
5.75	0	22	Nucleolus_19_Left	DMSO
5.833	0	28	Nucleolus_19_Left	DMSO
5.917	0	75	Nucleolus_19_Left	DMSO
6	0	261	Nucleolus_19_Left	DMSO
6.083	0	794	Nucleolus_19_Left	DMSO
6.167	0	1627	Nucleolus_19_Left	DMSO
6.25	0	1987	Nucleolus_19_Left	DMSO
6.333	0	1487	Nucleolus_19_Left	DMSO
6.417	0	776	Nucleolus_19_Left	DMSO
6.5	0	339	Nucleolus_19_Left	DMSO
6.583	0	154	Nucleolus_19_Left	DMSO
6.667	0	93	Nucleolus_19_Left	DMSO
6.75	0	87	Nucleolus_19_Left	DMSO
6.833	0	133	Nucleolus_19_Left	DMSO
6.917	0	287	Nucleolus_19_Left	DMSO
7	0	663	Nucleolus_19_Left	DMSO
7.083	0	1218	Nucleolus_19_Left	DMSO
7.167	0	1426	Nucleolus_19_Left	DMSO
7.25	0	1029	Nucleolus_19_Left	DMSO
7.333	0	570	Nucleolus_19_Left	DMSO
7.417	0	362	Nucleolus_19_Left	DMSO
7.5	0	369	Nucleolus_19_Left	DMSO
7.583	0	575	Nucleolus_19_Left	DMSO
7.667	0	982	Nucleolus_19_Left	DMSO
7.75	0	1361	Nucleolus_19_Left	DMSO
7.833	0	1339	Nucleolus_19_Left	DMSO
7.917	0	983	Nucleolus_19_Left	DMSO
8	0	670	Nucleolus_19_Left	DMSO
8.083	0	569	Nucleolus_19_Left	DMSO
8.167	0	701	Nucleolus_19_Left	DMSO
8.25	1	1081	Nucleolus_19_Left	DMSO
0	2365	4661	Nucleolus_19_Right	DMSO
0.091	3367	3654	Nucleolus_19_Right	DMSO
0.182	4544	2620	Nucleolus_19_Right	DMSO
0.273	5684	1964	Nucleolus_19_Right	DMSO
0.364	6699	1755	Nucleolus_19_Right	DMSO
0.455	7692	1964	Nucleolus_19_Right	DMSO
0.545	8846	2516	Nucleolus_19_Right	DMSO
0.636	10295	3177	Nucleolus_19_Right	DMSO
0.727	12040	3680	Nucleolus_19_Right	DMSO
0.818	13934	4085	Nucleolus_19_Right	DMSO
0.909	15679	4805	Nucleolus_19_Right	DMSO
1	16661	6266	Nucleolus_19_Right	DMSO
1.091	15779	8438	Nucleolus_19_Right	DMSO
1.182	12159	10038	Nucleolus_19_Right	DMSO
1.273	6911	8828	Nucleolus_19_Right	DMSO
1.364	2725	5041	Nucleolus_19_Right	DMSO
1.455	756	1866	Nucleolus_19_Right	DMSO
1.545	162	524	Nucleolus_19_Right	DMSO
1.636	31	150	Nucleolus_19_Right	DMSO
1.727	6	63	Nucleolus_19_Right	DMSO
1.818	2	51	Nucleolus_19_Right	DMSO
1.909	1	66	Nucleolus_19_Right	DMSO
2	0	103	Nucleolus_19_Right	DMSO
2.091	0	165	Nucleolus_19_Right	DMSO
2.182	0	245	Nucleolus_19_Right	DMSO
2.273	0	318	Nucleolus_19_Right	DMSO
2.364	0	356	Nucleolus_19_Right	DMSO
2.455	0	351	Nucleolus_19_Right	DMSO
2.545	0	337	Nucleolus_19_Right	DMSO
2.636	0	371	Nucleolus_19_Right	DMSO
2.727	0	511	Nucleolus_19_Right	DMSO
2.818	0	788	Nucleolus_19_Right	DMSO
2.909	0	1082	Nucleolus_19_Right	DMSO
3	0	1096	Nucleolus_19_Right	DMSO
3.091	0	773	Nucleolus_19_Right	DMSO
3.182	0	409	Nucleolus_19_Right	DMSO
3.273	0	188	Nucleolus_19_Right	DMSO
3.364	0	88	Nucleolus_19_Right	DMSO
3.455	0	50	Nucleolus_19_Right	DMSO
3.545	0	41	Nucleolus_19_Right	DMSO
3.636	0	58	Nucleolus_19_Right	DMSO
3.727	0	131	Nucleolus_19_Right	DMSO
3.818	0	393	Nucleolus_19_Right	DMSO
3.909	0	1207	Nucleolus_19_Right	DMSO
4	0	2866	Nucleolus_19_Right	DMSO
4.091	0	4077	Nucleolus_19_Right	DMSO
4.182	0	3076	Nucleolus_19_Right	DMSO
4.273	0	1384	Nucleolus_19_Right	DMSO
4.364	0	519	Nucleolus_19_Right	DMSO
4.455	0	245	Nucleolus_19_Right	DMSO
4.545	0	179	Nucleolus_19_Right	DMSO
4.636	0	176	Nucleolus_19_Right	DMSO
4.727	0	194	Nucleolus_19_Right	DMSO
4.818	0	250	Nucleolus_19_Right	DMSO
4.909	0	405	Nucleolus_19_Right	DMSO
5	0	703	Nucleolus_19_Right	DMSO
5.091	0	966	Nucleolus_19_Right	DMSO
5.182	2	858	Nucleolus_19_Right	DMSO
5.273	10	532	Nucleolus_19_Right	DMSO
5.364	35	341	Nucleolus_19_Right	DMSO
5.455	84	359	Nucleolus_19_Right	DMSO
5.545	141	618	Nucleolus_19_Right	DMSO
5.636	172	1166	Nucleolus_19_Right	DMSO
5.727	156	1768	Nucleolus_19_Right	DMSO
5.818	107	1977	Nucleolus_19_Right	DMSO
5.909	56	1754	Nucleolus_19_Right	DMSO
6	22	1401	Nucleolus_19_Right	DMSO
6.091	6	1057	Nucleolus_19_Right	DMSO
6.182	1	745	Nucleolus_19_Right	DMSO
6.273	0	527	Nucleolus_19_Right	DMSO
6.364	0	438	Nucleolus_19_Right	DMSO
6.455	0	461	Nucleolus_19_Right	DMSO
6.545	0	562	Nucleolus_19_Right	DMSO
6.636	2	697	Nucleolus_19_Right	DMSO
6.727	9	845	Nucleolus_19_Right	DMSO
6.818	40	1043	Nucleolus_19_Right	DMSO
6.909	129	1369	Nucleolus_19_Right	DMSO
7	274	1866	Nucleolus_19_Right	DMSO
7.091	355	2496	Nucleolus_19_Right	DMSO
7.182	288	3191	Nucleolus_19_Right	DMSO
7.273	171	3879	Nucleolus_19_Right	DMSO
7.364	98	4378	Nucleolus_19_Right	DMSO
7.455	72	4480	Nucleolus_19_Right	DMSO
7.545	75	4185	Nucleolus_19_Right	DMSO
7.636	95	3663	Nucleolus_19_Right	DMSO
7.727	113	3075	Nucleolus_19_Right	DMSO
7.818	106	2599	Nucleolus_19_Right	DMSO
7.909	76	2433	Nucleolus_19_Right	DMSO
8	45	2722	Nucleolus_19_Right	DMSO
8.091	25	3468	Nucleolus_19_Right	DMSO
8.182	14	4246	Nucleolus_19_Right	DMSO
8.273	9	4102	Nucleolus_19_Right	DMSO
8.364	5	2735	Nucleolus_19_Right	DMSO
8.455	3	1245	Nucleolus_19_Right	DMSO
8.545	2	442	Nucleolus_19_Right	DMSO
8.636	1	164	Nucleolus_19_Right	DMSO
8.727	0	99	Nucleolus_19_Right	DMSO
8.818	0	125	Nucleolus_19_Right	DMSO
8.909	0	245	Nucleolus_19_Right	DMSO
9	0	490	Nucleolus_19_Right	DMSO
0	3799	4346	Nucleolus_1_Left	DMSO
0.05	3894	3998	Nucleolus_1_Left	DMSO
0.1	3991	3327	Nucleolus_1_Left	DMSO
0.15	4056	2493	Nucleolus_1_Left	DMSO
0.2	4063	1850	Nucleolus_1_Left	DMSO
0.25	3995	1534	Nucleolus_1_Left	DMSO
0.3	3862	1456	Nucleolus_1_Left	DMSO
0.35	3703	1423	Nucleolus_1_Left	DMSO
0.4	3580	1258	Nucleolus_1_Left	DMSO
0.45	3572	988	Nucleolus_1_Left	DMSO
0.5	3774	775	Nucleolus_1_Left	DMSO
0.55	4306	701	Nucleolus_1_Left	DMSO
0.6	5320	767	Nucleolus_1_Left	DMSO
0.65	7002	950	Nucleolus_1_Left	DMSO
0.7	9537	1203	Nucleolus_1_Left	DMSO
0.75	13041	1475	Nucleolus_1_Left	DMSO
0.8	17451	1810	Nucleolus_1_Left	DMSO
0.85	22366	2396	Nucleolus_1_Left	DMSO
0.9	26976	3475	Nucleolus_1_Left	DMSO
0.95	30142	4953	Nucleolus_1_Left	DMSO
1	30649	5801	Nucleolus_1_Left	DMSO
1.05	27572	4850	Nucleolus_1_Left	DMSO
1.1	21083	2867	Nucleolus_1_Left	DMSO
1.15	13092	1370	Nucleolus_1_Left	DMSO
1.2	6361	648	Nucleolus_1_Left	DMSO
1.25	2391	354	Nucleolus_1_Left	DMSO
1.3	713	224	Nucleolus_1_Left	DMSO
1.35	179	153	Nucleolus_1_Left	DMSO
1.4	40	106	Nucleolus_1_Left	DMSO
1.45	9	78	Nucleolus_1_Left	DMSO
1.5	2	64	Nucleolus_1_Left	DMSO
1.55	0	65	Nucleolus_1_Left	DMSO
1.6	0	80	Nucleolus_1_Left	DMSO
1.65	0	118	Nucleolus_1_Left	DMSO
1.7	0	197	Nucleolus_1_Left	DMSO
1.75	0	350	Nucleolus_1_Left	DMSO
1.8	0	592	Nucleolus_1_Left	DMSO
1.85	0	848	Nucleolus_1_Left	DMSO
1.9	0	947	Nucleolus_1_Left	DMSO
1.95	0	863	Nucleolus_1_Left	DMSO
2	0	783	Nucleolus_1_Left	DMSO
2.05	0	902	Nucleolus_1_Left	DMSO
2.1	0	1360	Nucleolus_1_Left	DMSO
2.15	0	2203	Nucleolus_1_Left	DMSO
2.2	0	3068	Nucleolus_1_Left	DMSO
2.25	0	3258	Nucleolus_1_Left	DMSO
2.3	0	2646	Nucleolus_1_Left	DMSO
2.35	0	1810	Nucleolus_1_Left	DMSO
2.4	0	1186	Nucleolus_1_Left	DMSO
2.45	0	823	Nucleolus_1_Left	DMSO
2.5	0	651	Nucleolus_1_Left	DMSO
2.55	0	652	Nucleolus_1_Left	DMSO
2.6	0	913	Nucleolus_1_Left	DMSO
2.65	0	1671	Nucleolus_1_Left	DMSO
2.7	0	3067	Nucleolus_1_Left	DMSO
2.75	0	4215	Nucleolus_1_Left	DMSO
2.8	0	3792	Nucleolus_1_Left	DMSO
2.85	0	2464	Nucleolus_1_Left	DMSO
2.9	0	1438	Nucleolus_1_Left	DMSO
2.95	0	892	Nucleolus_1_Left	DMSO
3	0	619	Nucleolus_1_Left	DMSO
3.05	0	473	Nucleolus_1_Left	DMSO
3.1	0	407	Nucleolus_1_Left	DMSO
3.15	0	455	Nucleolus_1_Left	DMSO
3.2	0	724	Nucleolus_1_Left	DMSO
3.25	0	1382	Nucleolus_1_Left	DMSO
3.3	0	2244	Nucleolus_1_Left	DMSO
3.35	0	2282	Nucleolus_1_Left	DMSO
3.4	0	1297	Nucleolus_1_Left	DMSO
3.45	0	478	Nucleolus_1_Left	DMSO
3.5	0	158	Nucleolus_1_Left	DMSO
3.55	0	67	Nucleolus_1_Left	DMSO
3.6	0	45	Nucleolus_1_Left	DMSO
3.65	0	41	Nucleolus_1_Left	DMSO
3.7	0	40	Nucleolus_1_Left	DMSO
3.75	0	35	Nucleolus_1_Left	DMSO
3.8	0	28	Nucleolus_1_Left	DMSO
3.85	0	26	Nucleolus_1_Left	DMSO
3.9	0	40	Nucleolus_1_Left	DMSO
3.95	0	98	Nucleolus_1_Left	DMSO
4	0	285	Nucleolus_1_Left	DMSO
4.05	0	773	Nucleolus_1_Left	DMSO
4.1	0	1667	Nucleolus_1_Left	DMSO
4.15	0	2681	Nucleolus_1_Left	DMSO
4.2	0	3148	Nucleolus_1_Left	DMSO
4.25	0	2693	Nucleolus_1_Left	DMSO
4.3	0	1729	Nucleolus_1_Left	DMSO
4.35	0	894	Nucleolus_1_Left	DMSO
4.4	0	414	Nucleolus_1_Left	DMSO
4.45	0	194	Nucleolus_1_Left	DMSO
4.5	0	103	Nucleolus_1_Left	DMSO
4.55	0	69	Nucleolus_1_Left	DMSO
4.6	0	60	Nucleolus_1_Left	DMSO
4.65	0	65	Nucleolus_1_Left	DMSO
4.7	0	90	Nucleolus_1_Left	DMSO
4.75	0	149	Nucleolus_1_Left	DMSO
4.8	1	261	Nucleolus_1_Left	DMSO
4.85	2	451	Nucleolus_1_Left	DMSO
4.9	8	760	Nucleolus_1_Left	DMSO
4.95	36	1227	Nucleolus_1_Left	DMSO
0	3799	4346	Nucleolus_1_Right	DMSO
0.059	3735	4635	Nucleolus_1_Right	DMSO
0.118	3730	5227	Nucleolus_1_Right	DMSO
0.176	3794	6162	Nucleolus_1_Right	DMSO
0.235	3895	6934	Nucleolus_1_Right	DMSO
0.294	3960	6997	Nucleolus_1_Right	DMSO
0.353	3914	6660	Nucleolus_1_Right	DMSO
0.412	3751	6768	Nucleolus_1_Right	DMSO
0.471	3552	7828	Nucleolus_1_Right	DMSO
0.529	3446	9689	Nucleolus_1_Right	DMSO
0.588	3594	11433	Nucleolus_1_Right	DMSO
0.647	4192	11989	Nucleolus_1_Right	DMSO
0.706	5475	11277	Nucleolus_1_Right	DMSO
0.765	7617	10193	Nucleolus_1_Right	DMSO
0.824	10468	9450	Nucleolus_1_Right	DMSO
0.882	13314	9019	Nucleolus_1_Right	DMSO
0.941	15161	8405	Nucleolus_1_Right	DMSO
1	15504	7203	Nucleolus_1_Right	DMSO
1.059	14695	5528	Nucleolus_1_Right	DMSO
1.118	13522	3962	Nucleolus_1_Right	DMSO
1.176	12638	2972	Nucleolus_1_Right	DMSO
1.235	12376	2561	Nucleolus_1_Right	DMSO
1.294	12757	2480	Nucleolus_1_Right	DMSO
1.353	13310	2455	Nucleolus_1_Right	DMSO
1.412	12875	2352	Nucleolus_1_Right	DMSO
1.471	10268	2275	Nucleolus_1_Right	DMSO
1.529	6064	2482	Nucleolus_1_Right	DMSO
1.588	2516	3204	Nucleolus_1_Right	DMSO
1.647	755	4201	Nucleolus_1_Right	DMSO
1.706	181	4170	Nucleolus_1_Right	DMSO
1.765	40	2589	Nucleolus_1_Right	DMSO
1.824	10	1083	Nucleolus_1_Right	DMSO
1.882	3	417	Nucleolus_1_Right	DMSO
1.941	1	224	Nucleolus_1_Right	DMSO
2	1	211	Nucleolus_1_Right	DMSO
2.059	0	280	Nucleolus_1_Right	DMSO
2.118	0	366	Nucleolus_1_Right	DMSO
2.176	0	387	Nucleolus_1_Right	DMSO
2.235	0	339	Nucleolus_1_Right	DMSO
2.294	0	289	Nucleolus_1_Right	DMSO
2.353	1	289	Nucleolus_1_Right	DMSO
2.412	1	354	Nucleolus_1_Right	DMSO
2.471	1	448	Nucleolus_1_Right	DMSO
2.529	1	465	Nucleolus_1_Right	DMSO
2.588	1	344	Nucleolus_1_Right	DMSO
2.647	1	196	Nucleolus_1_Right	DMSO
2.706	0	123	Nucleolus_1_Right	DMSO
2.765	0	144	Nucleolus_1_Right	DMSO
2.824	0	347	Nucleolus_1_Right	DMSO
2.882	0	1089	Nucleolus_1_Right	DMSO
2.941	0	2784	Nucleolus_1_Right	DMSO
3	0	4225	Nucleolus_1_Right	DMSO
3.059	0	3275	Nucleolus_1_Right	DMSO
3.118	0	1398	Nucleolus_1_Right	DMSO
3.176	0	439	Nucleolus_1_Right	DMSO
3.235	0	154	Nucleolus_1_Right	DMSO
3.294	0	93	Nucleolus_1_Right	DMSO
3.353	0	115	Nucleolus_1_Right	DMSO
3.412	0	219	Nucleolus_1_Right	DMSO
3.471	0	442	Nucleolus_1_Right	DMSO
3.529	0	757	Nucleolus_1_Right	DMSO
3.588	0	962	Nucleolus_1_Right	DMSO
3.647	0	854	Nucleolus_1_Right	DMSO
3.706	0	557	Nucleolus_1_Right	DMSO
3.765	0	315	Nucleolus_1_Right	DMSO
3.824	0	184	Nucleolus_1_Right	DMSO
3.882	0	114	Nucleolus_1_Right	DMSO
3.941	0	68	Nucleolus_1_Right	DMSO
4	0	37	Nucleolus_1_Right	DMSO
4.059	0	22	Nucleolus_1_Right	DMSO
4.118	0	24	Nucleolus_1_Right	DMSO
4.176	0	56	Nucleolus_1_Right	DMSO
4.235	0	183	Nucleolus_1_Right	DMSO
4.294	0	523	Nucleolus_1_Right	DMSO
4.353	0	1041	Nucleolus_1_Right	DMSO
4.412	0	1313	Nucleolus_1_Right	DMSO
4.471	0	1096	Nucleolus_1_Right	DMSO
4.529	0	681	Nucleolus_1_Right	DMSO
4.588	0	366	Nucleolus_1_Right	DMSO
4.647	0	207	Nucleolus_1_Right	DMSO
4.706	0	154	Nucleolus_1_Right	DMSO
4.765	0	160	Nucleolus_1_Right	DMSO
4.824	0	183	Nucleolus_1_Right	DMSO
4.882	0	168	Nucleolus_1_Right	DMSO
4.941	0	107	Nucleolus_1_Right	DMSO
5	0	51	Nucleolus_1_Right	DMSO
5.059	0	23	Nucleolus_1_Right	DMSO
5.118	0	14	Nucleolus_1_Right	DMSO
5.176	0	13	Nucleolus_1_Right	DMSO
5.235	0	17	Nucleolus_1_Right	DMSO
5.294	0	26	Nucleolus_1_Right	DMSO
5.353	0	41	Nucleolus_1_Right	DMSO
5.412	0	72	Nucleolus_1_Right	DMSO
5.471	0	140	Nucleolus_1_Right	DMSO
5.529	0	282	Nucleolus_1_Right	DMSO
5.588	0	552	Nucleolus_1_Right	DMSO
5.647	0	973	Nucleolus_1_Right	DMSO
5.706	0	1400	Nucleolus_1_Right	DMSO
5.765	0	1472	Nucleolus_1_Right	DMSO
[truncated: 69,501 more rows]

## Sheet: Fig.4d_Inside_Outside_intensity
Line profile#	DMSO_inside	CX5461_inside	ActD_Inside	DMSO_outside	CX-5461_outside	ActD_Outside
1	4011.86	905.333	1493.5	881.5	603.417	337.857
2	6542.36	502.286	250.727	2272.64	135.929	510.182
3	4860.75	3873	2164.6	252.25	21.3333	125.4
4	10680	1860.88	9165.83	845	1027.5	2055.17
5	6342.43	822.2	447.857	165.571	60	238.143
6	1758	1132.86	150	109.778	452.571	616.308
7	1795.4	1629.75	2240.33	1121.2	412.625	1291.5
8	6422.6	1918.62	567.5	3920	3557.5	229
9	3663.29	289.667	947	179.571	400	542.538
10	3538.2	1275.86	2082.33	3379.8	206.429	1248
11	2885	555.364	1070.64	5916	19.7273	274.909
12	328.714	277.429	1175.46	5240.86	357.286	2865.23
13	10934.3	1264.46	210.5	410.2	28	80.5
14	6124.62	1053.56	3082.67	77.8462	559.667	401.222
15	7796.17	2083	2677	119.167	606.143	5401
16	11950.7	2297.8	158	123	80.3	1525.6
17	4781.71	274.571	1062.67	1312.43	42	991.333
18	2769.67	779.667	966	159.5	2633	1139
19	2131.64	1807.88	3688.5	446.091	1095.25	3075
20	6173	898.154	160.333	2064.56	96	385
21	4590.89	499.1	1292.36	69	50.8	486.545
22	7163.11	1056	1892.56	434.889	3355.5	97.4444
23	2259.78	1939.25	1917.09	1387	72.5	516.455
24	2034.45	1724.5	109.5	214.273	139.75	108
25	3328	2123	641.8	157.875	29.25	451.4
26	2674.62	1409.33	2216	211.846	2018.67	394.154
27	12241	1139.67	2208.18	837.25	338.077	27.8182
28	7085.43	948.167	1486.3	4148.57	26.6667	295.8
29	13336.1	111.5	530.857	46.125	99	876.857
30	6742.88	1926.57	4526.12	332	221.857	305.25
31	4301.22	1104.09	5758.91	46.1111	592.455	2725.64
32	13876.4	3547.8	1186	102.812	210	29.8
33	3106	3525.67	1553.5	123.25	1746.17	513.125
34	6289.89	2219.83	3770.67	537	15.8333	1603.33
35	4882	2954	2366.5	190	1090.67	1306
36	12141.9	2194.57	1156.29	663.917	19.7143	35.2857
37	2154.45	947.111	311.667	213.727	1002.33	396.111
38	3873.62	4555	3210.14	145.5	3265.5	393.714
39	9735.67	1794.17	3282.12	66.8889	20.5	2684
40	2962.86	3028.86	1233.38	99.4286	313.714	424.875
41	5492.29	425.5	1335.71	2458.86	178	650.714
42	2394.33	1651.5	245.111	17.7778	483	2220.44
43	2325.64	2020.71	937.2	473.636	361.143	29.6
44	627.857	1044.86	217.2	147.714	236.571	2952.67
45	442	713.5	406	297.5	639.333	644.083
46	630.357	1422.19	892.4	104.143	1870.29	3566.6
47	1374.42	1167.62	404.4	114.417	274.75	311
48	1289.27	2809.43	1190.85	318.182	3.42857	219.846
49	1056	1492	1834	11.2727	842.571	106.75
50	2280.29	120	1964	526.286	76.3333	192.25
51	762.125	1367	1827.46	170.75	182.889	22.1538
52	89.4444	265	1528.23	201.333	1305	273.385
53	1514.57	765.429	966	91.2857	31.7143	1139
54	1808	484.222	3688.5	18.4286	147.556	3075
55	361.364	615.4	365.429	16.8182	7.6	2112.43
56	335.25	3378.33	867	282.25	3383.83	249.167
57	923.143	3105.2	2766.62	52.7143	1182	1028.38
58	1433.86	657.429	167.333	14.1429	294.286	419.333
59	708.889	2030.25	519.333	301.444	665.5	2673.33
60	789.273	1969.14	6948	44.4545	607.286	4.57143
61	949	1410.2	1098.05	74.3	23	133.9
62	1672.5	1111.75	1410.29	886.75	299.25	328.857
63	1697	1464.55	804.333	35.5	188.273	1553.5
64	1165.5	474.583	1238.17	16.8333	115	434.333
65	875.5	443	726.25	26.1667	374.111	141.368
66	525.455	544	4107	10.0909	593.667	1965
67	134.714	1845.62	1707.44	59.5714	588.75	1920.44
68	476.462	308	282.833	277	48.5714	85.1667
69	1192	402.778	934.4	24.4	99.5556	170.8
70	1098.17	1224.86	3137.8	5	365.571	123.6
71	713.231	1030.56	1104.38	91.1538	114	29.4615
72	623.385	1611.6	1488.55	32.1538	111.6	112.909
73	1620.8	1052.71	592.889	28.2	2656.86	1016.67
74	852.8	605	741.286	121.6	430	592
75	858.286	1804.67	1370.44	22.8571	2049	216.333
76	1551.17	4401.38	403.333	32.1667	121.846	288.222
77	913.5	981.429	614.429	35.5	116.429	337.571
78	667.4	1869.88	414.333	22	90.5	728.667
79	1141.5	532.143	311.889	220	310.643	602.889
80	1534	1436.54	1802.58	1509	78.9231	38.3333
81	2202	3341.12	968	55.8889	82.125	269.667
82	4613.33	1703.55	4483.9	2637	11.1818	1161.1
83	2083	2103.14	6192.75	25.5	67.1429	19.75
84	1481	3808.83	1500.29	9.5	136.333	42.5714
85	260.188	2070.83	742.444	20.3125	50	238.889
86	288.667	5368	2288.75	174.167	1490.33	801
87	889	870.833	1257.4	257.111	109.333	98.4
88	497.875	759.4	1410.33	116	320.2	11.3333
89	356.727	1320.38	779.667	292.727	147.538	70
90	436.8	3109.22	1904.29	80	83	64.3571
91	566.4	1259	409.8	109	52.1111	346.6
92	449.2	904.333	1634.64	44	40.6667	140.545
93	789.667	4291.88	2252	33.6667	45.625	587.5
94	967.5	4375.75	385.615	47.25	12.25	235.923
95	1841.83	1675.2	1837.2	73	766.4	95.4
96	743	2347.4	1510.6	36.2	165.8	170.2
97	720	474.5	632.4	40.75	4824.75	1253.6
98	1389.2	1166.8	1920.5	32.6	215.88	30.125
99	1138.42	1581	1780.89	96.5833	1066	1059.33
100	1083.4	4245	1183.92	84.6	151.5	431.25
101	607.5	4140.8	3067.29	12.75	80.6	11
102	466.333	7345.5	3710.89	333.5	3938.75	26.3333
103	731.364	3788.7	1481.44	52.8182	486.1	43.2222
104	2389.17	996.5	2005	54.8333	147.25	3286.5
105	493.545	1919.83	566.333	55.7273	50.1667	583.444
106	704.8	3949	404.727	82.1	31.8571	1007.91
107	1179.54	1979.86	3770.1	128.077	20.8571	39.9
108	1436	1382.75	4949	67.5	124.5	1182.5
109	873.75	897.333	528.4	36.2857	68.8889	457.467
110	1667.2	963.625	1723.5	437.6	481.25	23
111	1099.14	2915	2333.25	16.7143	81.625	697.75
112	990.286	1792.5	1470.25	60.1429	35	306.6
113	7376.75	1546	2694.09	472.5	55	255.682
114	5867.57	1083.67	5796.17	623	2236	247.167
115	10111	2671.83	3084.54	356.8	304.667	125.231
116	8963.75	3186.12	8091.2	3421.75	75.125	145.1
117	4682.78	601.615	5840.77	85.5556	63.6154	554.385
118	4986.62	448.8	1481.72	51.625	462	428.5
119	2021.57	4634.71	1396.19	43.7143	31.4286	330.619
120	5599.88	4175.29	4944.56	61	206.857	62.4444
121	1606	1243.83	4914	2156	295.417	76.7
122	1990.75	3759.4	4115.5	821.5	370.4	155.75
123	5556.25	7278	5123.5	309.25	4835	417.25
124	4305.4	1781.4	5211.38	522.6	65	27.625
125	414.857	1900.83	3337	1852.14	24.1667	3429
126	8529.4	691.75	741.833	108.8	133.125	380.417
127	4789.57	428.857	2751.9	100.857	175.714	357.35
128	3330.57	2603	1103.43	147	46.2	283.286
129	4636	964.2	1688.44	723.333	243	162.778
130	12450.1	1031.61	7921.75	32.625	157.167	617.75
131	11762	949.333	8611.5	243.111	290.444	1869
132	4977.33	3433.29	670.6	109.833	111	775.1
133	3809.14	2817.86	2384	114.429	16.5714	385.182
134	420.444	1754	2851.5	2466.44	48	3506
135	2366.12	784.889	2911.62	838.625	77.5556	5364.38
136	3836.38	1158	2417.73	149.375	4418	473.455
137	1311.5	3185.22	10728.8	2922	318.556	712
138	10403	1999.17	8582.2	2754	225.333	227.4
139	11498.8	1412.75	2286.67	108.4	3136.5	182.167
140	3777.25	315.2	3177.43	285.25	81.9	405.429
141	3666	893.846	5011.5	473	77.2308	457.75
142	3873.33	5425.8	2342.83	3275	42	99.1667
143	2655.43	401.111	6218.17	299.143	393.333	456
144	2973	4401.67	586.8	378	27.8333	2292.4
145	893.667	3144.57	1584.64	143.333	30.7143	279.364
146	5351.25	3264.62	3921	220.125	16.5	5056
147	9460.56	3516.75	931.417	729	113.875	481.25
148	1335	6771	3441.09	2383.25	3782	196
149	3304.4	8091.25	1676.73	3697.4	364.75	187.2
150	9092	7248.33	1867	573.25	86.3333	504.091
151	7687.83	4190.5	468.7	222	32.8333	194.6
152	1431.5	1447.4	4392	102.4	121.1	1688
153	1420	2256.39	5272.43	1885.71	329.389	112.286
154	852.714	1491	2371.12	9.42857	43.2857	141
155	1402.5	2736.57	3325.38	2073.83	31	638
156	2231.14	2033.17	3375.2	186.571	37.6667	38.6
157	8075	3540.4	5227.8	230.125	114.4	1121.6
158	9717.6	3412.33	2787.6	343	135.833	569.6
159	3674.84	689.143	2084.33	853.105	45.5714	391.5
160	3458.25	1809.83	2956.2	307	83.3333	444.4
161	320	2589.83	1611.88	132	171.167	187.25
162	2529.22	2169.75	2977.67	153.667	78.375	10178.7
163	6644.67	2315.71	9140	610.167	156.143	181.2
164	2797.4	1867.25	7933.43	2713.8	4277.25	126.143
165	7814	945.778	2111.8	1265.2	20.6667	428
166	6510.2	2251.89	6609.86	376.2	103	161.429
167	749.333	5760.83	5135.6	2234	49.3333	2649.4
168	485.857	6707.62	5241.22	159.714	0.625	138.333
169	16816.7	3713.17	8059.4	579.857	7.33333	974.6
170	10447.8	3315.67	3376.17	763.4	330.667	284.417
171	3287.38	2261.62	3090.12	756.75	128.5	328.25
172	3383.11	2415.75	3083.44	1088.22	942.5	106.556
173	313.6	1999	2943.5	847.6	125.2	101.75
174	1605.17	581.667	739	99.1667	65.4444	1221.86
175	5608.2	837.727	968.333	77.2	112.409	4977.67
176	7312.83	1796.89	3067.25	40.6667	141.778	8.125
177	8141.67	792	1197	3817.67	164.222	1313.6
178	5785.62	1779.71	1093.33	304	23.8571	213
179	5065.5	236.7	1068.2	2513.5	56.6	147.7
180	8841.6	2602.33	1552.89	3442.6	1052	80.7778
181	2126.88	614.778	1355.11	128.5	558.444	32
182	1113	902.091	1711	247.333	61.9091	16.0588
183	659.222	536.625	1267	1696.44	135.875	124.286
184	4799	4209.67	1288.76	393.25	86	311.471
185	8763.5	3253.17	1507.5	395.125	223.333	77.1429
186	15936.4	3443.5	2717.71	28.4	31.5	9.14286
187	6931.57	2406.5	2856.2	151	555	388.2
188		2445.71	2233.89		102	106.889
189		2059.14	2630.8		132.286	134.1
190		2985.17	594.091		48	167.091
191		399.667	188.667		395.833	721.5
192		12032.5	1609.4		2.5	26.8
193		774.75	1796.31		220	95.0769
194		189.286	3129.62		92.4286	16.75
195		796.143	2109.62		143.571	16.875
196		3921	4441		56.5	55.2222
197		2780.2	463.462		2805.4	17.3846
198		516.6	758.8		46	13.6
199		563.286	779.3		177.714	45.3
200		711.9	1986		13.7	90.2727
201		885.167	1495.38		1032.67	97.25
202		732.6	1205		83.6	2074
203		4550.6	1680.5		3464.4	3840
204		676.625	1640.43		614.125	73.7143
205		237.714	2121.62		12.7143	23
206		1452.44	1051.44		77.3333	69.5556
207		901.75	1719		115.5	131.5
208		605.1	1811.2		379.2	27.2
209		2422.86	1060.5		184.857	4.83333
210		3335.83	1883.89		340.333	251.333
211		2573.17	2232		354.333	598.667
212		8136.71	325.667		77.7143	108.167
213		3383.09	175.2		442.091	28.2
214		2302.78	891.692		754	400.308
215		3940.6	780.471		557	103.588
216		3771	1029.83		41.7273	132.5
217		1032	2777.86		4731.5	21.2857
218		4202	95		178.5	386
219		4836.8	753		849.8	178
220		2705.94	846.667		360.647	15
221		1826.52	1737		395.19	33.1667
222		7545.29	625.952		153.857	146.238
223		3207.6	1635.31		137.9	80.5385
224		4406.05	415		647.632	27.4545
225		1954	226.778		844	269.111
226		785.625	1366.5		152.375	162.917
227		537.714	1216		1398.43	243
228		3998.4	1872		7689.4	25.5833
229		1393.27	597.167		94.8182	454.333
230		638.6	1666.57		692.4	15.7143
231		776.5	1701.64		6478	14.2857
232		1757.4	1847.94		127.3	271
233		664	1168		632.3	18
234		1116.11	722.25		892.778	33.8333
235		799.875	283		497.5	129.933
236		374.5			846
237		459.333			73.2222
238		822.1			782.3
239		2278.8			435
240		2057			500.143
241		2114.67			1128.22
242		997.167			107.75
243		1000			150.5
244		2422.3			187.4
245		2229.83			1485.25
246		2113.6			521.4
247		5728.67			2475.5
248		6830.12			511.625
249		3936			97.375
250		2752.89			120.111
251		4479.75			1115
252		3082.43			279.571
253		2142.57			2600.14
254		5775.7			189.4
255		979.833			1371.75
256		4820.7			245.7
257		829.5			665.625
258		1522.21			197.429
259		3068.09			565.13
260		1165.82			1025.55
261		2783			526.125
262		4892			56.375
263		354.556			86.4444

## Sheet: Fig.5a_ChIP-qPCR
Target Region	Percent Input	Condition	Sample#	Normalized
PQS-1	0.178812	Water	#1	1
PQS-1	0.0971362	TMPyP4	#1	0.543232
PQS-1	0.038196	IgG	#1	0.21361
PQS-1	0.181034	Water	#2	1
PQS-1	0.102655	TMPyP4	#2	0.567049
PQS-1	0.0546734	IgG	#2	0.302007
PQS-1	2.0637	Water	#3	1
PQS-1	0.78767	TMPyP4	#3	0.381679
PQS-1	0.0143244	IgG	#3	0.00694116
PQS-2	0.120221	Water	#1	1
PQS-2	0.0768515	TMPyP4	#1	0.639253
PQS-2	0.0398528	IgG	#1	0.331496
PQS-2	0.16206	Water	#2	1
PQS-2	0.072475	TMPyP4	#2	0.447211
PQS-2	0.0305971	IgG	#2	0.188801
PQS-2	1.02169	Water	#3	1
PQS-2	0.616508	TMPyP4	#3	0.603418
PQS-2	0.0085554	IgG	#3	0.00837374
PQS-3	0.12242	Water	#1	1
PQS-3	0.0676667	TMPyP4	#1	0.552741
PQS-3	0.022315	IgG	#1	0.182282
PQS-3	0.147328	Water	#2	1
PQS-3	0.076693	TMPyP4	#2	0.520561
PQS-3	0.0334355	IgG	#2	0.226947
PQS-3	0.914601	Water	#3	1
PQS-3	0.520651	TMPyP4	#3	0.569266
PQS-3	0.0122686	IgG	#3	0.0134141
PQS-4	0.156524	Water	#1	1
PQS-4	0.0969032	TMPyP4	#1	0.619094
PQS-4	0.0552603	IgG	#1	0.353046
PQS-4	0.148028	Water	#2	1
PQS-4	0.0859862	TMPyP4	#2	0.580876
PQS-4	0.0319946	IgG	#2	0.216138
PQS-4	1.03329	Water	#3	1
PQS-4	0.578561	TMPyP4	#3	0.559923
PQS-4	0.0101186	IgG	#3	0.00979261
Non-PQS	0.155847	Water	#1	1
Non-PQS	0.128015	TMPyP4	#1	0.821417
Non-PQS	0.0676086	IgG	#1	0.433814
Non-PQS	0.21203	Water	#2	1
Non-PQS	0.0976588	TMPyP4	#2	0.46059
Non-PQS	0.0101342	IgG	#2	0.0477961
Non-PQS	1.01534	Water	#3	1
Non-PQS	0.918118	TMPyP4	#3	0.904248
Non-PQS	0.0138924	IgG	#3	0.0136826

[truncated: 7 more sheets: Fig.5b_LineScan, Fig.5c_Intensity_Profile, Fig.5d_Inside_Outside_intensity, Fig.S1c_Fraction, Fig.S2e&f_Mean_Intensity, Fig.S3b_Mean_Intensity, Fig.S5b_Dead cell counting]
